# Supplementary material for: The Blattodea s.s. (Insecta, Dictyoptera) of the Guiana Shield
Source: Zookeys. 2015 Jan 22;(475):37–87. doi: 10.3897/zookeys.475.7877 (PMC4311699; doi:10.3897/zookeys.475.7877)
Supplement: XML Treatment for Colapteroblatta surinama [file zookeys.475.7877-treatment3.xml]

<!DOCTYPE tp:taxon-treatment
  PUBLIC "-//TaxonX//DTD Taxonomic Treatment Publishing DTD v0 20100105//EN" "tax-treatment-NSO.dtd">
<tp:taxon-treatment xmlns:tp="http://www.plazi.org/taxpub"><tp:treatment-meta><kwd-group><label>Taxon classification</label><kwd><named-content content-type="kingdom">Animalia</named-content></kwd><kwd><named-content content-type="order">Blattodea</named-content></kwd><kwd><named-content content-type="family">Blaberidae</named-content></kwd></kwd-group><mixed-citation publication-type="journal"><person-group><name><surname>Evangelista</surname><given-names>Dominic A.</given-names></name><name><surname>Chan</surname><given-names>Kimberly</given-names></name><name><surname>Kaplan</surname><given-names>Kayla L.</given-names></name><name><surname>Wilson</surname><given-names>Megan M.</given-names></name><name><surname>Ware</surname><given-names>Jessica L.</given-names></name></person-group><article-title>The <tp:taxon-name><tp:taxon-name-part taxon-name-part-type="order">Blattodea</tp:taxon-name-part></tp:taxon-name> <italic>s.s.</italic> (<tp:taxon-name><tp:taxon-name-part taxon-name-part-type="class">Insecta</tp:taxon-name-part></tp:taxon-name>, <tp:taxon-name><tp:taxon-name-part taxon-name-part-type="superorder">Dictyoptera</tp:taxon-name-part></tp:taxon-name>) of the Guiana Shield</article-title><source>Zookeys</source><day>22</day><month>1</month><year>2015</year><volume>2015</volume><issue>475</issue><fpage>37</fpage><lpage>87</lpage><pub-id pub-id-type="doi">10.3897/zookeys.475.7877</pub-id></mixed-citation></tp:treatment-meta><tp:nomenclature><tp:taxon-name>
                            <tp:taxon-name-part taxon-name-part-type="genus">Colapteroblatta</tp:taxon-name-part>
                            <tp:taxon-name-part taxon-name-part-type="species">surinama</tp:taxon-name-part>
                        </tp:taxon-name><tp:taxon-authority>(Saussure, 1868)</tp:taxon-authority></tp:nomenclature><tp:treatment-sec sec-type="Materials"><title>Materials.</title><p><italic>Adult</italic> ♂ Figure <xref ref-type="fig" rid="F2">2E</xref>.</p><p>Voucher number: DECBA0703.</p><p>GenBank accession number: <ext-link xmlns:xlink="http://www.w3.org/1999/xlink" ext-link-type="gen" xlink:href="KF155029" xlink:type="simple">KF155029</ext-link>.</p><p>Collection locale. CEIBA Biological Station, Madewini, Guyana.</p><!--PageBreak--><p>GPS: <named-content xmlns:xlink="http://www.w3.org/1999/xlink" content-type="dwc:verbatimCoordinates" xlink:type="simple">6°29'N, 58°13'W</named-content>.</p><p>Date: 05 – August – 2011.</p><p>Collectors. Dominic A. Evangelista, Ian Biazzo, Manpreet K. Kohli, Melissa Sanchez-Herrera, Nicole Sroczinski, and Jessica L. Ware.</p></tp:treatment-sec><tp:treatment-sec sec-type="Collection/ecological information"><title>Collection/ecological information.</title><p>This specimen was collected in an uplands secondary forest from within a rotting vine.</p></tp:treatment-sec><tp:treatment-sec sec-type="Morphological identification"><title>Morphological identification.</title><p>This specimen was identified using <xref ref-type="bibr" rid="B61">Roth and Gutierrez (1998)</xref>.</p><p><italic>Adult</italic> ♀ Figure <xref ref-type="fig" rid="F2">2D</xref>.</p><p>Voucher number: DECBA1810.</p><p>GenBank accession number: <ext-link xmlns:xlink="http://www.w3.org/1999/xlink" ext-link-type="gen" xlink:href="KF155126" xlink:type="simple">KF155126</ext-link>.</p><p>Collection locale. CEIBA Biological Station, Madewini, Guyana.</p><p>GPS: <named-content xmlns:xlink="http://www.w3.org/1999/xlink" content-type="dwc:verbatimCoordinates" xlink:type="simple">6°29'N, 58°13'W</named-content>.</p><p>Date: 20 – August – 2011.</p><p>Collectors. Dominic Evangelista and William R. Kuhn.</p></tp:treatment-sec><tp:treatment-sec sec-type="Collection/ecological information"><title>Collection/ecological information.</title><p>This specimen was collected in an uplands secondary forest from within an arboreal bromeliad.</p></tp:treatment-sec><tp:treatment-sec sec-type="Morphological identification"><title>Morphological identification.</title><p>This specimen was identified using <xref ref-type="bibr" rid="B61">Roth and Gutierrez (1998)</xref>.</p><!--PageBreak--><p><italic>Juvenile</italic> Figure <xref ref-type="fig" rid="F2">2A–C</xref>.</p><p>Voucher number: DECBA1811.</p><p>GenBank accession number: <ext-link xmlns:xlink="http://www.w3.org/1999/xlink" ext-link-type="gen" xlink:href="KF155112" xlink:type="simple">KF155112</ext-link>.</p><p>Collection locale. CEIBA Biological Station, Madewini, Guyana.</p><p>GPS: <named-content xmlns:xlink="http://www.w3.org/1999/xlink" content-type="dwc:verbatimCoordinates" xlink:type="simple">6°29'N, 58°13'W</named-content>.</p><p>Date: 17 – August – 2013.</p><p>Collectors. Dominic Evangelista and William R. Kuhn.</p></tp:treatment-sec><tp:treatment-sec sec-type="Collection/ecological information"><title>Collection/ecological information.</title><p>This specimen was collected on vegetation in an uplands secondary forest.</p></tp:treatment-sec><tp:treatment-sec sec-type="Morphological identification"><title>Morphological identification.</title><p>This specimen was associated to its adult morph using barcodes in <xref ref-type="bibr" rid="B13">Evangelista et al. (2014)</xref>. The overall coloration of the juvenile specimens of this species is more similar to that of <italic><tp:taxon-name><tp:taxon-name-part taxon-name-part-type="genus">Colapteroblatta</tp:taxon-name-part> <tp:taxon-name-part taxon-name-part-type="species">darlingtoni</tp:taxon-name-part></tp:taxon-name></italic> Roth &amp; Gutiérrez, 1998 and <italic><tp:taxon-name><tp:taxon-name-part taxon-name-part-type="genus">Colapteroblatta</tp:taxon-name-part> <tp:taxon-name-part taxon-name-part-type="species">rehni</tp:taxon-name-part></tp:taxon-name></italic> Roth &amp; Gutiérrez, 1998 than to that of the adults of its own species (see Figure <xref ref-type="fig" rid="F2">2</xref>).</p><p><bold>Genetic information and evolutionary placement.</bold> All three specimens have nearly identical cytochrome oxidase I (COI) haplotypes but their position could not be determined relative to other cockroach species with the data evaluated by <xref ref-type="bibr" rid="B13">Evangelista et al. (2014)</xref>.</p></tp:treatment-sec><tp:treatment-sec sec-type="Known geographic distribution"><title>Known geographic distribution.</title><p>Guyana, Suriname.</p><fig id="F2" position="float" orientation="portrait"><label>Figure 2.</label><caption><p><italic><tp:taxon-name><tp:taxon-name-part taxon-name-part-type="genus">Colapteroblatta</tp:taxon-name-part> <tp:taxon-name-part taxon-name-part-type="species">surinama</tp:taxon-name-part></tp:taxon-name></italic>. <bold>A–C</bold> Juvenile (dorsal aspect, pronotum, ventral aspect of head) <bold>D</bold> Adult female, dorsal aspect <bold>E</bold> Adult male, dorsal aspect. Photos not to scale.</p></caption><graphic xmlns:xlink="http://www.w3.org/1999/xlink" xlink:href="zookeys-475-037-g002.jpg" position="float" orientation="portrait" xlink:type="simple" id="oo_37278.jpg"/></fig></tp:treatment-sec><ref-list><ref id="B61"><mixed-citation xmlns:xlink="http://www.w3.org/1999/xlink" xlink:type="simple"><person-group><name name-style="western"><surname>Roth</surname><given-names>LM</given-names></name><name name-style="western"><surname>Gutierrez</surname><given-names>E</given-names></name></person-group> (<year>1998</year>) <article-title>The cockroach genus <italic><tp:taxon-name><tp:taxon-name-part taxon-name-part-type="genus">Colapteroblatta</tp:taxon-name-part></tp:taxon-name></italic>, its Synonyms <italic><tp:taxon-name><tp:taxon-name-part taxon-name-part-type="genus">Poroblatta</tp:taxon-name-part></tp:taxon-name></italic>, <italic><tp:taxon-name><tp:taxon-name-part taxon-name-part-type="genus">Acroporoblatta</tp:taxon-name-part></tp:taxon-name></italic>, and <italic><tp:taxon-name><tp:taxon-name-part taxon-name-part-type="genus">Nauclidas</tp:taxon-name-part></tp:taxon-name></italic>, and a new species of <italic><tp:taxon-name><tp:taxon-name-part taxon-name-part-type="genus">Litopeltis</tp:taxon-name-part></tp:taxon-name></italic> (<tp:taxon-name><tp:taxon-name-part taxon-name-part-type="suborder">Blattaria</tp:taxon-name-part></tp:taxon-name>: <tp:taxon-name><tp:taxon-name-part taxon-name-part-type="family">Blaberidae</tp:taxon-name-part></tp:taxon-name>, <tp:taxon-name><tp:taxon-name-part taxon-name-part-type="subfamily">Epilamprinae</tp:taxon-name-part></tp:taxon-name>).</article-title><source>Transactions of the American Entomological Society</source><volume>124</volume>: <fpage>167</fpage>–<lpage>202</lpage>.</mixed-citation></ref><ref id="B13"><mixed-citation xmlns:xlink="http://www.w3.org/1999/xlink" xlink:type="simple"><person-group><name name-style="western"><surname>Evangelista</surname><given-names>DA</given-names></name><name name-style="western"><surname>Bourne</surname><given-names>G</given-names></name><name name-style="western"><surname>Ware</surname><given-names>JL</given-names></name></person-group> (<year>2014</year>) <article-title>Species richness estimates of <tp:taxon-name><tp:taxon-name-part taxon-name-part-type="order">Blattodea</tp:taxon-name-part></tp:taxon-name> s.s. (<tp:taxon-name><tp:taxon-name-part taxon-name-part-type="class">Insecta</tp:taxon-name-part></tp:taxon-name>: <tp:taxon-name><tp:taxon-name-part taxon-name-part-type="superorder">Dictyoptera</tp:taxon-name-part></tp:taxon-name>) from northern Guyana vary depending upon methods of species delimitation.</article-title><source>Systematic Entomology</source><volume>39</volume>: <fpage>150</fpage>–<lpage>158</lpage>. doi: <ext-link ext-link-type="doi" xlink:href="10.1111/syen.12043" xlink:type="simple">10.1111/syen.12043</ext-link></mixed-citation></ref></ref-list></tp:taxon-treatment>
