# Supplementary material for: The Blattodea s.s. (Insecta, Dictyoptera) of the Guiana Shield
Source: Zookeys. 2015 Jan 22;(475):37–87. doi: 10.3897/zookeys.475.7877 (PMC4311699; doi:10.3897/zookeys.475.7877)
Supplement: XML Treatment for Epilampra opaca [file zookeys.475.7877-treatment4.xml]

<!DOCTYPE tp:taxon-treatment
  PUBLIC "-//TaxonX//DTD Taxonomic Treatment Publishing DTD v0 20100105//EN" "tax-treatment-NSO.dtd">
<tp:taxon-treatment xmlns:tp="http://www.plazi.org/taxpub"><tp:treatment-meta><kwd-group><label>Taxon classification</label><kwd><named-content content-type="kingdom">Animalia</named-content></kwd><kwd><named-content content-type="order">Blattodea</named-content></kwd><kwd><named-content content-type="family">Blaberidae</named-content></kwd></kwd-group><mixed-citation publication-type="journal"><person-group><name><surname>Evangelista</surname><given-names>Dominic A.</given-names></name><name><surname>Chan</surname><given-names>Kimberly</given-names></name><name><surname>Kaplan</surname><given-names>Kayla L.</given-names></name><name><surname>Wilson</surname><given-names>Megan M.</given-names></name><name><surname>Ware</surname><given-names>Jessica L.</given-names></name></person-group><article-title>The <tp:taxon-name><tp:taxon-name-part taxon-name-part-type="order">Blattodea</tp:taxon-name-part></tp:taxon-name> <italic>s.s.</italic> (<tp:taxon-name><tp:taxon-name-part taxon-name-part-type="class">Insecta</tp:taxon-name-part></tp:taxon-name>, <tp:taxon-name><tp:taxon-name-part taxon-name-part-type="superorder">Dictyoptera</tp:taxon-name-part></tp:taxon-name>) of the Guiana Shield</article-title><source>Zookeys</source><day>22</day><month>1</month><year>2015</year><volume>2015</volume><issue>475</issue><fpage>37</fpage><lpage>87</lpage><pub-id pub-id-type="doi">10.3897/zookeys.475.7877</pub-id></mixed-citation></tp:treatment-meta><tp:nomenclature><tp:taxon-name>
                            <tp:taxon-name-part taxon-name-part-type="genus">Epilampra</tp:taxon-name-part>
                            <tp:taxon-name-part taxon-name-part-type="species">opaca</tp:taxon-name-part>
                        </tp:taxon-name><tp:taxon-authority>Walker, 1868</tp:taxon-authority></tp:nomenclature><tp:treatment-sec sec-type="Materials"><title>Materials.</title><p><italic>Adult</italic> ♂ Figure <xref ref-type="fig" rid="F3">3B</xref>.</p><!--PageBreak--><p>Voucher number: DECBA1845.</p><p>GenBank accession number: <ext-link xmlns:xlink="http://www.w3.org/1999/xlink" ext-link-type="gen" xlink:href="KF155125" xlink:type="simple">KF155125</ext-link>.</p><p>Collection locale. CEIBA Biological Station, Madewini, Guyana.</p><p>GPS: <named-content xmlns:xlink="http://www.w3.org/1999/xlink" content-type="dwc:verbatimCoordinates" xlink:type="simple">6°29'N, 58°13'W</named-content>.</p><p>Date: 18 – August – 2012.</p><p>Collectors. Dominic A. Evangelista and William R. Kuhn.</p><p><italic>Adult</italic> ♀</p><p>Voucher number: DECBA1847.</p><p>GenBank accession number: <ext-link xmlns:xlink="http://www.w3.org/1999/xlink" ext-link-type="gen" xlink:href="KF155124" xlink:type="simple">KF155124</ext-link>.</p><p>Collection locale. CEIBA Biological Station, Madewini, Guyana.</p><p>GPS: <named-content xmlns:xlink="http://www.w3.org/1999/xlink" content-type="dwc:verbatimCoordinates" xlink:type="simple">6°29"N, 58°13"W</named-content>.</p><p>Date: 5 – August – 2011.</p><p>Collectors. Dominic A. Evangelista, Ian Biazzo, Manpreet K. Kohli, Melissa Sanchez-Herrera, Nicole Sroczinski and Jessica L. Ware.</p></tp:treatment-sec><tp:treatment-sec sec-type="Collection/ecological information"><title>Collection/ecological information.</title><p>The adult male (DECBA1845) was collected at a light trap. Adult female (DECBA1847) was collected by hand in the leaf litter by a small pond. Most late instar individuals of this species were also collected at the edge of this pond and some were collected in pitfall traps baited with beer. Early instar individuals of this species were collected from within bromeliads.</p><!--PageBreak--></tp:treatment-sec><tp:treatment-sec sec-type="Genetic information"><title>Genetic information.</title><p>The two adult specimens reported here, as well as three juvenile individuals (Voucher and accession numbers: DEDSM0141 – <ext-link xmlns:xlink="http://www.w3.org/1999/xlink" ext-link-type="gen" xlink:href="KF155097" xlink:type="simple">KF155097</ext-link>, DECBA1706 – <ext-link xmlns:xlink="http://www.w3.org/1999/xlink" ext-link-type="gen" xlink:href="KF155089" xlink:type="simple">KF155089</ext-link>, DECBA0205 – <ext-link xmlns:xlink="http://www.w3.org/1999/xlink" ext-link-type="gen" xlink:href="KF155088" xlink:type="simple">KF155088</ext-link>) have identical COI barcodes and are sister to each other on the tree. However, other individuals (similar to <italic><tp:taxon-name><tp:taxon-name-part taxon-name-part-type="genus">Epilampra</tp:taxon-name-part> <tp:taxon-name-part taxon-name-part-type="species">opaca</tp:taxon-name-part></tp:taxon-name></italic>) included in the analysis (Voucher and accession numbers: DECBA0214 – <ext-link xmlns:xlink="http://www.w3.org/1999/xlink" ext-link-type="gen" xlink:href="KF155018" xlink:type="simple">KF155018</ext-link>, DECBA0216 – <ext-link xmlns:xlink="http://www.w3.org/1999/xlink" ext-link-type="gen" xlink:href="KF155017" xlink:type="simple">KF155017</ext-link>, DECBA0606 – <ext-link xmlns:xlink="http://www.w3.org/1999/xlink" ext-link-type="gen" xlink:href="KF155013" xlink:type="simple">KF155013</ext-link>, DECBA1101 – <ext-link xmlns:xlink="http://www.w3.org/1999/xlink" ext-link-type="gen" xlink:href="KF155016" xlink:type="simple">KF155016</ext-link>, DECBA0605 – <ext-link xmlns:xlink="http://www.w3.org/1999/xlink" ext-link-type="gen" xlink:href="KF155012" xlink:type="simple">KF155012</ext-link>, DECBA0608 – <ext-link xmlns:xlink="http://www.w3.org/1999/xlink" ext-link-type="gen" xlink:href="KF155015" xlink:type="simple">KF155015</ext-link>) are more genetically diverse and are only supported as monophyletic by 63% bootstrap support.</p></tp:treatment-sec><tp:treatment-sec sec-type="Morphological identification"><title>Morphological identification.</title><p>There is a great deal of intraspecific variation in the morphology of this species. Early instar nymphs are difficult to associate to later instar nymphs, all of which are entirely unrecognizable from the adults (Figure <xref ref-type="fig" rid="F3">3A–C</xref>). Furthermore, there is variation within instars, where some later instar nymphs will appear to have a medially divided subgenital plate and others do not. This trait was not found to correlate with genetic differences (<xref ref-type="bibr" rid="B13">Evangelista et al. 2014</xref>).</p><p>The external morphology of this species provides little assistance in its identification, as most descriptions of it emphasize coloration that is both subtle and variable. However, the allometry of our specimens (Table <xref ref-type="table" rid="T2">2</xref>) agree with those of <xref ref-type="bibr" rid="B8">Bruijning (1959)</xref>. A definitive identification was made by comparison of genital morphology using <xref ref-type="bibr" rid="B59">Roth (1970b)</xref>, particularly in the shape of the prepuce.</p></tp:treatment-sec><tp:treatment-sec sec-type="Known geographic distribution"><title>Known geographic distribution.</title><p>Venezuela (unverified), Guyana, Suriname, French Guiana and Brazil</p><p><bold>History and synonymy.</bold> <xref ref-type="bibr" rid="B67">Walker (1868)</xref> first described both <italic><tp:taxon-name><tp:taxon-name-part taxon-name-part-type="genus">Epilampra</tp:taxon-name-part> <tp:taxon-name-part taxon-name-part-type="species">opaca</tp:taxon-name-part></tp:taxon-name></italic> Walker, 1868 and <italic><tp:taxon-name><tp:taxon-name-part taxon-name-part-type="genus">Epilampra</tp:taxon-name-part> <tp:taxon-name-part taxon-name-part-type="species">substrigata</tp:taxon-name-part></tp:taxon-name></italic> Walker, 1868. <xref ref-type="bibr" rid="B29">Hebard (1926)</xref> noted that <italic><tp:taxon-name><tp:taxon-name-part taxon-name-part-type="genus">Epilampra</tp:taxon-name-part> <tp:taxon-name-part taxon-name-part-type="species">opaca</tp:taxon-name-part></tp:taxon-name></italic> Walker, 1868 has a highly variable morphology and may be synonymous with a few other <italic><tp:taxon-name><tp:taxon-name-part taxon-name-part-type="genus">Epilampra</tp:taxon-name-part></tp:taxon-name></italic> (e.g. <italic><tp:taxon-name><tp:taxon-name-part taxon-name-part-type="genus">Epilampra</tp:taxon-name-part> <tp:taxon-name-part taxon-name-part-type="species">conferta</tp:taxon-name-part></tp:taxon-name></italic> Walker, 1868 syn. <italic><tp:taxon-name><tp:taxon-name-part taxon-name-part-type="species">stigmosa</tp:taxon-name-part></tp:taxon-name></italic> Giglio-Tos, 1898, <italic><tp:taxon-name><tp:taxon-name-part taxon-name-part-type="genus">Epilampra</tp:taxon-name-part> <tp:taxon-name-part taxon-name-part-type="species">maculicollis</tp:taxon-name-part></tp:taxon-name></italic> (Serville, 1838)). This variability is evident in the work published by <xref ref-type="bibr" rid="B59">Roth (1970b)</xref>, which shows a great deal of variation in the genital morphology, in particular for L2d. Although it is not clear if anyone before <xref ref-type="bibr" rid="B59">Roth (1970b)</xref> examined the genitalia of these two species, both <xref ref-type="bibr" rid="B63">Shelford (1910)</xref> and <xref ref-type="bibr" rid="B47">Princis (1963)</xref> considered them to be synonyms. <xref ref-type="bibr" rid="B59">Roth’s (1970b)</xref> photos show that, although each species is intraspecifically variable, both are distinct and separable by the shape of L2d and the prepuce. Roth himself acknowledged this and considered the species as being separate. Although we have not examined any <italic><tp:taxon-name><tp:taxon-name-part taxon-name-part-type="genus">Epilampra</tp:taxon-name-part> <tp:taxon-name-part taxon-name-part-type="species">substrigata</tp:taxon-name-part></tp:taxon-name></italic> Walker, 1868, we agree with Roth’s interpretation of the morphology and follow from his precedence in considering these separate (see <xref ref-type="bibr" rid="B59">Roth 1970b</xref> for the opinions of Princis and Gurney on the status of these two species).</p><fig id="F3" position="float" orientation="portrait"><label>Figure 3.</label><caption><p><italic><tp:taxon-name><tp:taxon-name-part taxon-name-part-type="genus">Epilampra</tp:taxon-name-part> <tp:taxon-name-part taxon-name-part-type="genus">opaca</tp:taxon-name-part></tp:taxon-name></italic>. <bold>A</bold> Early juvenile instar (DEDSM0141) <bold>B</bold> Late juvenile instar (DECBA1706) <bold>C</bold> Adult (DECBA1845). Scale bars approximate 1 mm.</p></caption><graphic xmlns:xlink="http://www.w3.org/1999/xlink" xlink:href="zookeys-475-037-g003.jpg" position="float" orientation="portrait" xlink:type="simple" id="oo_37279.jpg"/></fig></tp:treatment-sec><tp:treatment-sec><!--Section generated to contain objects referenced in tp:taxon-treatment.--><table-wrap id="T2" position="float" orientation="portrait"><label>Table 2.</label><caption><p>Allometry of new records of cockroaches from Guyana reported in the text. All values are lengths reported in millimeters. NA – refers to specimens which are damaged and therefore cannot be measured or refer to specimens for which the listed measurement does not apply. Specimens with asymmetrical styli have lengths of both right (R.) and left (L.) styli given. When possible, broken specimens had relevant measurements estimated (est.) by piecing together damaged parts or extrapolating visually.</p></caption><table rules="all"><tbody><tr><th rowspan="3" colspan="3">Morphological feature</th><th rowspan="1" colspan="1"><italic><tp:taxon-name><tp:taxon-name-part taxon-name-part-type="genus">Eublaberus</tp:taxon-name-part> <tp:taxon-name-part taxon-name-part-type="species">distanti</tp:taxon-name-part></tp:taxon-name></italic></th><th rowspan="1" colspan="2"><italic><tp:taxon-name><tp:taxon-name-part taxon-name-part-type="genus">Eublaberus</tp:taxon-name-part></tp:taxon-name></italic> sp.</th><th rowspan="1" colspan="1"><italic><tp:taxon-name><tp:taxon-name-part taxon-name-part-type="genus">Neorhicnoda</tp:taxon-name-part> <tp:taxon-name-part taxon-name-part-type="species">maronensis</tp:taxon-name-part></tp:taxon-name></italic></th><th rowspan="1" colspan="2"><italic><tp:taxon-name><tp:taxon-name-part taxon-name-part-type="genus">Colapteroblatta</tp:taxon-name-part> <tp:taxon-name-part taxon-name-part-type="species">surinama</tp:taxon-name-part></tp:taxon-name></italic></th><th rowspan="1" colspan="2"><italic><tp:taxon-name><tp:taxon-name-part taxon-name-part-type="genus">Epilampra</tp:taxon-name-part> <tp:taxon-name-part taxon-name-part-type="species">opaca</tp:taxon-name-part></tp:taxon-name></italic></th><th rowspan="1" colspan="1"><italic><tp:taxon-name><tp:taxon-name-part taxon-name-part-type="genus">Epilampra</tp:taxon-name-part> <tp:taxon-name-part taxon-name-part-type="species">sodalis</tp:taxon-name-part></tp:taxon-name></italic></th><th rowspan="1" colspan="1"><italic><tp:taxon-name><tp:taxon-name-part taxon-name-part-type="genus">Thanatophyllum</tp:taxon-name-part> <tp:taxon-name-part taxon-name-part-type="species">akinetum</tp:taxon-name-part></tp:taxon-name></italic></th></tr><tr><th rowspan="1" colspan="1">Adult ♂</th><th rowspan="1" colspan="1">Adult ♂</th><th rowspan="1" colspan="1">Adult ♂</th><th rowspan="1" colspan="1">Adult ♂</th><th rowspan="1" colspan="1">Adult ♂</th><th rowspan="1" colspan="1">Adult ♀</th><th rowspan="1" colspan="1">Adult ♂</th><th rowspan="1" colspan="1">Adult ♀</th><th rowspan="1" colspan="1">Adult ♀</th><th rowspan="1" colspan="1">Adult ♂</th></tr><tr><th rowspan="1" colspan="1">DEKBO0843</th><th rowspan="1" colspan="1">DEKBO0842</th><th rowspan="1" colspan="1">DEKBO0844</th><th rowspan="1" colspan="1">DECBA0615</th><th rowspan="1" colspan="1">DECBA0703</th><th rowspan="1" colspan="1">DECBA1810</th><th rowspan="1" colspan="1">DECBA1845</th><th rowspan="1" colspan="1">DECBA1847</th><th rowspan="1" colspan="1">DECBA0401</th><th rowspan="1" colspan="1">DECBA0611</th></tr><tr><td rowspan="2" colspan="1">Head</td><td rowspan="1" colspan="2">Greatest width</td><td rowspan="1" colspan="1">6.5</td><td rowspan="1" colspan="1">6.5</td><td rowspan="1" colspan="1">6.8</td><td rowspan="1" colspan="1">4.5</td><td rowspan="1" colspan="1">3.0</td><td rowspan="1" colspan="1">3.4</td><td rowspan="1" colspan="1">3.3</td><td rowspan="1" colspan="1">3.8</td><td rowspan="1" colspan="1">5.0</td><td rowspan="1" colspan="1">3.8</td></tr><tr><td rowspan="1" colspan="2">Medial length</td><td rowspan="1" colspan="1">7.5</td><td rowspan="1" colspan="1">7.0</td><td rowspan="1" colspan="1">7.1</td><td rowspan="1" colspan="1">5.4</td><td rowspan="1" colspan="1">3.1</td><td rowspan="1" colspan="1">3.4</td><td rowspan="1" colspan="1">3.1</td><td rowspan="1" colspan="1">4.5</td><td rowspan="1" colspan="1">5.5</td><td rowspan="1" colspan="1">3.8</td></tr><tr><td rowspan="2" colspan="1">Pronotum</td><td rowspan="1" colspan="2">Greatest width</td><td rowspan="1" colspan="1">17.5</td><td rowspan="1" colspan="1">15.5</td><td rowspan="1" colspan="1">15.0</td><td rowspan="1" colspan="1">12.9</td><td rowspan="1" colspan="1">6.0</td><td rowspan="1" colspan="1">6.5</td><td rowspan="1" colspan="1">6.0</td><td rowspan="1" colspan="1">8.0</td><td rowspan="1" colspan="1">10.0</td><td rowspan="1" colspan="1">10.0</td></tr><tr><td rowspan="1" colspan="2">Medial length</td><td rowspan="1" colspan="1">11.0</td><td rowspan="1" colspan="1">10.5</td><td rowspan="1" colspan="1">10.0</td><td rowspan="1" colspan="1">8.8</td><td rowspan="1" colspan="1">4.7</td><td rowspan="1" colspan="1">4.5</td><td rowspan="1" colspan="1">4.6</td><td rowspan="1" colspan="1">6.5</td><td rowspan="1" colspan="1">7.8</td><td rowspan="1" colspan="1">7.0</td></tr><tr><td rowspan="6" colspan="1">Leg</td><td rowspan="2" colspan="1">Front</td><td rowspan="1" colspan="1">Femur</td><td rowspan="1" colspan="1">6.0</td><td rowspan="1" colspan="1">6.0</td><td rowspan="1" colspan="1">5.7</td><td rowspan="1" colspan="1">5.0</td><td rowspan="1" colspan="1">2.2</td><td rowspan="1" colspan="1">2.2</td><td rowspan="1" colspan="1">3.0</td><td rowspan="1" colspan="1">3.5</td><td rowspan="1" colspan="1">4.8</td><td rowspan="1" colspan="1">4.0</td></tr><tr><td rowspan="1" colspan="1">Tibia</td><td rowspan="1" colspan="1">2.8</td><td rowspan="1" colspan="1">4.5</td><td rowspan="1" colspan="1">3.9</td><td rowspan="1" colspan="1">2.2</td><td rowspan="1" colspan="1">1.4</td><td rowspan="1" colspan="1">1.6</td><td rowspan="1" colspan="1">2.0</td><td rowspan="1" colspan="1">2.5</td><td rowspan="1" colspan="1">2.5</td><td rowspan="1" colspan="1">2.2</td></tr><tr><td rowspan="2" colspan="1">Middle</td><td rowspan="1" colspan="1">Femur</td><td rowspan="1" colspan="1">9.5</td><td rowspan="1" colspan="1">8.3</td><td rowspan="1" colspan="1">8.0</td><td rowspan="1" colspan="1">6.3</td><td rowspan="1" colspan="1">2.3</td><td rowspan="1" colspan="1">2.7</td><td rowspan="1" colspan="1">4.5</td><td rowspan="1" colspan="1">5.5</td><td rowspan="1" colspan="1">5.6</td><td rowspan="1" colspan="1">5.0</td></tr><tr><td rowspan="1" colspan="1">Tibia</td><td rowspan="1" colspan="1">7.0</td><td rowspan="1" colspan="1">7.0</td><td rowspan="1" colspan="1">6.0</td><td rowspan="1" colspan="1">4.5</td><td rowspan="1" colspan="1">1.8</td><td rowspan="1" colspan="1">1.9</td><td rowspan="1" colspan="1">4.0</td><td rowspan="1" colspan="1">4.0</td><td rowspan="1" colspan="1">5.5</td><td rowspan="1" colspan="1">4.9</td></tr><tr><td rowspan="2" colspan="1">Hind</td><td rowspan="1" colspan="1">Femur</td><td rowspan="1" colspan="1">10.0</td><td rowspan="1" colspan="1">9.0</td><td rowspan="1" colspan="1">8.0</td><td rowspan="1" colspan="1">6.7</td><td rowspan="1" colspan="1">3.1</td><td rowspan="1" colspan="1">2.7</td><td rowspan="1" colspan="1">5.8</td><td rowspan="1" colspan="1">6.0</td><td rowspan="1" colspan="1">7.0</td><td rowspan="1" colspan="1">5.8</td></tr><tr><td rowspan="1" colspan="1">Tibia</td><td rowspan="1" colspan="1">13.0</td><td rowspan="1" colspan="1">11.0</td><td rowspan="1" colspan="1">10.0</td><td rowspan="1" colspan="1">8.5</td><td rowspan="1" colspan="1">3.7</td><td rowspan="1" colspan="1">3.4</td><td rowspan="1" colspan="1">7.9</td><td rowspan="1" colspan="1">9.2</td><td rowspan="1" colspan="1">10.0</td><td rowspan="1" colspan="1">8.0</td></tr><tr><td rowspan="1" colspan="3">Cerci length</td><td rowspan="1" colspan="1">3.0</td><td rowspan="1" colspan="1">3.3</td><td rowspan="1" colspan="1">2.8</td><td rowspan="1" colspan="1">1.5</td><td rowspan="1" colspan="1">0.6</td><td rowspan="1" colspan="1">0.5</td><td rowspan="1" colspan="1">3.0</td><td rowspan="1" colspan="1">2.2</td><td rowspan="1" colspan="1">3.3</td><td rowspan="1" colspan="1">1.2</td></tr><tr><td rowspan="1" colspan="3">Styli length</td><td rowspan="1" colspan="1">0.8</td><td rowspan="1" colspan="1">0.8</td><td rowspan="1" colspan="1">1.0</td><td rowspan="1" colspan="1">0.5</td><td rowspan="1" colspan="1">0.3</td><td rowspan="1" colspan="1">NA</td><td rowspan="1" colspan="1">0.5</td><td rowspan="1" colspan="1">NA</td><td rowspan="1" colspan="1">NA</td><td rowspan="1" colspan="1">NA</td></tr><tr><td rowspan="1" colspan="3">Tegminal length</td><td rowspan="1" colspan="1">39.5</td><td rowspan="1" colspan="1">NA</td><td rowspan="1" colspan="1">NA</td><td rowspan="1" colspan="1">NA</td><td rowspan="1" colspan="1">10.0</td><td rowspan="1" colspan="1">2.0</td><td rowspan="1" colspan="1">20.0</td><td rowspan="1" colspan="1">24.5</td><td rowspan="1" colspan="1">28.0 (est.)</td><td rowspan="1" colspan="1">22.0</td></tr><tr><td rowspan="1" colspan="3">Total body length</td><td rowspan="1" colspan="1">43.5</td><td rowspan="1" colspan="1">44.0</td><td rowspan="1" colspan="1">46.0</td><td rowspan="1" colspan="1">34.0</td><td rowspan="1" colspan="1">15.7</td><td rowspan="1" colspan="1">19.3</td><td rowspan="1" colspan="1">20.5</td><td rowspan="1" colspan="1">25.0</td><td rowspan="1" colspan="1">31.0</td><td rowspan="1" colspan="1">26.0</td></tr><tr><th rowspan="3" colspan="3">Morphological feature</th><th rowspan="1" colspan="1"><italic><tp:taxon-name><tp:taxon-name-part taxon-name-part-type="genus">Anaplecta</tp:taxon-name-part> <tp:taxon-name-part taxon-name-part-type="species">parviceps</tp:taxon-name-part></tp:taxon-name></italic></th><th rowspan="1" colspan="1"><italic><tp:taxon-name><tp:taxon-name-part taxon-name-part-type="genus">Anisopygia</tp:taxon-name-part> <tp:taxon-name-part taxon-name-part-type="species">decora</tp:taxon-name-part></tp:taxon-name></italic></th><th rowspan="1" colspan="2"><italic><tp:taxon-name><tp:taxon-name-part taxon-name-part-type="genus">Ischnoptera</tp:taxon-name-part> <tp:taxon-name-part taxon-name-part-type="species">atrata</tp:taxon-name-part></tp:taxon-name></italic></th><th rowspan="1" colspan="2"><italic><tp:taxon-name><tp:taxon-name-part taxon-name-part-type="genus">Xestoblatta</tp:taxon-name-part> <tp:taxon-name-part taxon-name-part-type="species">agautierae</tp:taxon-name-part></tp:taxon-name></italic></th><th rowspan="1" colspan="1"><italic><tp:taxon-name><tp:taxon-name-part taxon-name-part-type="genus">Nyctibora</tp:taxon-name-part> <tp:taxon-name-part taxon-name-part-type="species">dichropoda</tp:taxon-name-part></tp:taxon-name></italic></th><th rowspan="1" colspan="1"><italic><tp:taxon-name><tp:taxon-name-part taxon-name-part-type="genus">Chorisoneura</tp:taxon-name-part> <tp:taxon-name-part taxon-name-part-type="species">inversa</tp:taxon-name-part></tp:taxon-name></italic></th><th rowspan="1" colspan="1"><italic><tp:taxon-name><tp:taxon-name-part taxon-name-part-type="genus">Dendroblatta</tp:taxon-name-part> <tp:taxon-name-part taxon-name-part-type="species">callizona</tp:taxon-name-part></tp:taxon-name></italic></th><th rowspan="1" colspan="1"><italic><tp:taxon-name><tp:taxon-name-part taxon-name-part-type="genus">Calhypnorna</tp:taxon-name-part></tp:taxon-name></italic> sp.</th></tr><tr><th rowspan="1" colspan="1">Adult ♂</th><th rowspan="1" colspan="1">Adult ♀</th><th rowspan="1" colspan="1">Adult ♂</th><th rowspan="1" colspan="1">Adult ♂</th><th rowspan="1" colspan="1">Adult ♂</th><th rowspan="1" colspan="1">Adult ♀</th><th rowspan="1" colspan="1">Adult ♂</th><th rowspan="1" colspan="1">Adult ♂</th><th rowspan="1" colspan="1">Adult ♀</th><th rowspan="1" colspan="1">Juvenile</th></tr><tr><th rowspan="1" colspan="1">DECBA1843</th><th rowspan="1" colspan="1">DEKBO0504</th><th rowspan="1" colspan="1">DECBA2153</th><th rowspan="1" colspan="1">DEKBO0594</th><th rowspan="1" colspan="1">DEKBO0827</th><th rowspan="1" colspan="1">DEKBO0826</th><th rowspan="1" colspan="1">DECBA0302</th><th rowspan="1" colspan="1">DECBA1782</th><th rowspan="1" colspan="1">DECBA0805</th><th rowspan="1" colspan="1">DECBA1802</th></tr><tr><td rowspan="2" colspan="1">Head</td><td rowspan="1" colspan="2">Greatest width</td><td rowspan="1" colspan="1">1.0</td><td rowspan="1" colspan="1">1.8</td><td rowspan="1" colspan="1">3.1</td><td rowspan="1" colspan="1">3.5</td><td rowspan="1" colspan="1">2.6</td><td rowspan="1" colspan="1">2.4</td><td rowspan="1" colspan="1">4.9</td><td rowspan="1" colspan="1">1.6</td><td rowspan="1" colspan="1">2.4</td><td rowspan="1" colspan="1">1.5</td></tr><tr><td rowspan="1" colspan="2">Medial length</td><td rowspan="1" colspan="1">1.1</td><td rowspan="1" colspan="1">1.9</td><td rowspan="1" colspan="1">3.8</td><td rowspan="1" colspan="1">4.2</td><td rowspan="1" colspan="1">3.3</td><td rowspan="1" colspan="1">3.0</td><td rowspan="1" colspan="1">6.0</td><td rowspan="1" colspan="1">1.5</td><td rowspan="1" colspan="1">2.8</td><td rowspan="1" colspan="1">1.3</td></tr><tr><td rowspan="2" colspan="1">Pronotum</td><td rowspan="1" colspan="2">Greatest width</td><td rowspan="1" colspan="1">1.6</td><td rowspan="1" colspan="1">3.9</td><td rowspan="1" colspan="1">5.9</td><td rowspan="1" colspan="1">6.7</td><td rowspan="1" colspan="1">5.0</td><td rowspan="1" colspan="1">5.3</td><td rowspan="1" colspan="1">11.0</td><td rowspan="1" colspan="1">2.9</td><td rowspan="1" colspan="1">4.9</td><td rowspan="1" colspan="1">1.7</td></tr><tr><td rowspan="1" colspan="2">Medial length</td><td rowspan="1" colspan="1">1.1</td><td rowspan="1" colspan="1">2.4</td><td rowspan="1" colspan="1">4.0</td><td rowspan="1" colspan="1">4.8</td><td rowspan="1" colspan="1">3.4</td><td rowspan="1" colspan="1">3.8</td><td rowspan="1" colspan="1">6.0</td><td rowspan="1" colspan="1">1.8</td><td rowspan="1" colspan="1">3.0</td><td rowspan="1" colspan="1">1.6</td></tr><tr><td rowspan="6" colspan="1">Leg</td><td rowspan="2" colspan="1">Front</td><td rowspan="1" colspan="1">Femur</td><td rowspan="1" colspan="1">1.0</td><td rowspan="1" colspan="1">1.8</td><td rowspan="1" colspan="1">3.1</td><td rowspan="1" colspan="1">3.0</td><td rowspan="1" colspan="1">2.8</td><td rowspan="1" colspan="1">3.1</td><td rowspan="1" colspan="1">6.0</td><td rowspan="1" colspan="1">1.5</td><td rowspan="1" colspan="1">2.8</td><td rowspan="1" colspan="1">1.1</td></tr><tr><td rowspan="1" colspan="1">Tibia</td><td rowspan="1" colspan="1">0.7</td><td rowspan="1" colspan="1">1.0</td><td rowspan="1" colspan="1">2.2</td><td rowspan="1" colspan="1">2.0</td><td rowspan="1" colspan="1">1.7</td><td rowspan="1" colspan="1">2.0</td><td rowspan="1" colspan="1">4.0</td><td rowspan="1" colspan="1">1.0</td><td rowspan="1" colspan="1">1.9</td><td rowspan="1" colspan="1">0.7</td></tr><tr><td rowspan="2" colspan="1">Middle</td><td rowspan="1" colspan="1">Femur</td><td rowspan="1" colspan="1">1.4</td><td rowspan="1" colspan="1">2.2</td><td rowspan="1" colspan="1">4.0</td><td rowspan="1" colspan="1">3.8</td><td rowspan="1" colspan="1">3.5</td><td rowspan="1" colspan="1">4.0</td><td rowspan="1" colspan="1">7.6</td><td rowspan="1" colspan="1">?</td><td rowspan="1" colspan="1">3.4</td><td rowspan="1" colspan="1">1.4</td></tr><tr><td rowspan="1" colspan="1">Tibia</td><td rowspan="1" colspan="1">1.2</td><td rowspan="1" colspan="1">1.8</td><td rowspan="1" colspan="1">4.1</td><td rowspan="1" colspan="1">3.6</td><td rowspan="1" colspan="1">3.4</td><td rowspan="1" colspan="1">3.5</td><td rowspan="1" colspan="1">7.0</td><td rowspan="1" colspan="1">?</td><td rowspan="1" colspan="1">2.8</td><td rowspan="1" colspan="1">1.0</td></tr><tr><td rowspan="2" colspan="1">Hind</td><td rowspan="1" colspan="1">Femur</td><td rowspan="1" colspan="1">NA</td><td rowspan="1" colspan="1">2.5</td><td rowspan="1" colspan="1">5.2</td><td rowspan="1" colspan="1">4.3</td><td rowspan="1" colspan="1">4.0</td><td rowspan="1" colspan="1">4.6</td><td rowspan="1" colspan="1">9.0</td><td rowspan="1" colspan="1">2.3</td><td rowspan="1" colspan="1">4.3</td><td rowspan="1" colspan="1">1.4</td></tr><tr><td rowspan="1" colspan="1">Tibia</td><td rowspan="1" colspan="1">NA</td><td rowspan="1" colspan="1">2.9</td><td rowspan="1" colspan="1">6.0</td><td rowspan="1" colspan="1">6.1</td><td rowspan="1" colspan="1">6.0</td><td rowspan="1" colspan="1">5.1</td><td rowspan="1" colspan="1">12.0</td><td rowspan="1" colspan="1">2.7</td><td rowspan="1" colspan="1">4.6</td><td rowspan="1" colspan="1">1.3</td></tr><tr><td rowspan="1" colspan="3">Cerci length</td><td rowspan="1" colspan="1">NA</td><td rowspan="1" colspan="1">1.6</td><td rowspan="1" colspan="1">3.6</td><td rowspan="1" colspan="1">3.0</td><td rowspan="1" colspan="1">2.3</td><td rowspan="1" colspan="1">2.3</td><td rowspan="1" colspan="1">7.0</td><td rowspan="1" colspan="1">1.6</td><td rowspan="1" colspan="1">3.3</td><td rowspan="1" colspan="1">0.6</td></tr><tr><td rowspan="1" colspan="3">Styli length</td><td rowspan="1" colspan="1">0.1</td><td rowspan="1" colspan="1">NA</td><td rowspan="1" colspan="1">0.6 (L.) 0.9 (R.)</td><td rowspan="1" colspan="1">0.5 (L.) 0.7 (R.)</td><td rowspan="1" colspan="1">NA</td><td rowspan="1" colspan="1">NA</td><td rowspan="1" colspan="1">2.0 (L.) 1.2 (R.)</td><td rowspan="1" colspan="1">0.6</td><td rowspan="1" colspan="1">NA</td><td rowspan="1" colspan="1">0.2</td></tr><tr><td rowspan="1" colspan="3">Tegminal length</td><td rowspan="1" colspan="1">3.7</td><td rowspan="1" colspan="1">1.3</td><td rowspan="1" colspan="1">22.0</td><td rowspan="1" colspan="1">21.8</td><td rowspan="1" colspan="1">10.0</td><td rowspan="1" colspan="1">10.0</td><td rowspan="1" colspan="1">36.0</td><td rowspan="1" colspan="1">7.4</td><td rowspan="1" colspan="1">9.8</td><td rowspan="1" colspan="1">NA</td></tr><tr><td rowspan="1" colspan="3">Total body length</td><td rowspan="1" colspan="1">4.7</td><td rowspan="1" colspan="1">8.9</td><td rowspan="1" colspan="1">21.8</td><td rowspan="1" colspan="1">21.3</td><td rowspan="1" colspan="1">17.0 (est.)</td><td rowspan="1" colspan="1">15.0</td><td rowspan="1" colspan="1">37.0</td><td rowspan="1" colspan="1">7.8</td><td rowspan="1" colspan="1">13.8</td><td rowspan="1" colspan="1">7.3</td></tr></tbody></table></table-wrap></tp:treatment-sec><ref-list><ref id="B13"><mixed-citation xmlns:xlink="http://www.w3.org/1999/xlink" xlink:type="simple"><person-group><name name-style="western"><surname>Evangelista</surname><given-names>DA</given-names></name><name name-style="western"><surname>Bourne</surname><given-names>G</given-names></name><name name-style="western"><surname>Ware</surname><given-names>JL</given-names></name></person-group> (<year>2014</year>) <article-title>Species richness estimates of <tp:taxon-name><tp:taxon-name-part taxon-name-part-type="order">Blattodea</tp:taxon-name-part></tp:taxon-name> s.s. (<tp:taxon-name><tp:taxon-name-part taxon-name-part-type="class">Insecta</tp:taxon-name-part></tp:taxon-name>: <tp:taxon-name><tp:taxon-name-part taxon-name-part-type="superorder">Dictyoptera</tp:taxon-name-part></tp:taxon-name>) from northern Guyana vary depending upon methods of species delimitation.</article-title><source>Systematic Entomology</source><volume>39</volume>: <fpage>150</fpage>–<lpage>158</lpage>. doi: <ext-link ext-link-type="doi" xlink:href="10.1111/syen.12043" xlink:type="simple">10.1111/syen.12043</ext-link></mixed-citation></ref><ref id="B8"><mixed-citation xmlns:xlink="http://www.w3.org/1999/xlink" xlink:type="simple"><person-group><name name-style="western"><surname>Bruijning</surname><given-names>CFA</given-names></name></person-group> (<year>1959</year>) <article-title>The <tp:taxon-name><tp:taxon-name-part taxon-name-part-type="family">Blattidae</tp:taxon-name-part></tp:taxon-name> of Surinam.</article-title><source>Studies on the Fauna of Suriname and other Guyanas</source><volume>2</volume>: <fpage>1</fpage>–<lpage>103</lpage>.</mixed-citation></ref><ref id="B59"><mixed-citation xmlns:xlink="http://www.w3.org/1999/xlink" xlink:type="simple"><person-group><name name-style="western"><surname>Roth</surname><given-names>LM</given-names></name></person-group> (<year>1970b</year>) <article-title>The male genitalia of <tp:taxon-name><tp:taxon-name-part taxon-name-part-type="suborder">Blattaria</tp:taxon-name-part></tp:taxon-name>. V. <italic><tp:taxon-name><tp:taxon-name-part taxon-name-part-type="genus">Epilampra</tp:taxon-name-part></tp:taxon-name></italic> spp. (<tp:taxon-name><tp:taxon-name-part taxon-name-part-type="family">Blaberidae</tp:taxon-name-part></tp:taxon-name>: <tp:taxon-name><tp:taxon-name-part taxon-name-part-type="subfamily">Epilamprinae</tp:taxon-name-part></tp:taxon-name>).</article-title><source>Psyche</source><volume>77</volume>: <fpage>436</fpage>–<lpage>486</lpage>. doi: <ext-link ext-link-type="doi" xlink:href="10.1155/1970/46805" xlink:type="simple">10.1155/1970/46805</ext-link></mixed-citation></ref><ref id="B67"><mixed-citation xmlns:xlink="http://www.w3.org/1999/xlink" xlink:type="simple"><person-group><name name-style="western"><surname>Walker</surname><given-names>F</given-names></name></person-group> (<year>1868</year>) <source>Catalogue of Specimens of <tp:taxon-name><tp:taxon-name-part taxon-name-part-type="order">Blattariae</tp:taxon-name-part></tp:taxon-name> in the Collection of the British Museum.</source><publisher-loc>London</publisher-loc>, <size units="page">237 pp</size>.</mixed-citation></ref><ref id="B29"><mixed-citation xmlns:xlink="http://www.w3.org/1999/xlink" xlink:type="simple"><person-group><name name-style="western"><surname>Hebard</surname><given-names>M</given-names></name></person-group> (<year>1926</year>) <article-title>The <tp:taxon-name><tp:taxon-name-part taxon-name-part-type="family">Blattidae</tp:taxon-name-part></tp:taxon-name> of French Guiana.</article-title><source>Proceedings of the Academy of Natural Sciences of Philadelphia</source><volume>78</volume>: <fpage>135</fpage>–<lpage>244</lpage>.</mixed-citation></ref><ref id="B63"><mixed-citation xmlns:xlink="http://www.w3.org/1999/xlink" xlink:type="simple"><person-group><name name-style="western"><surname>Shelford</surname><given-names>R</given-names></name></person-group> (<year>1910</year>) <article-title><tp:taxon-name><tp:taxon-name-part taxon-name-part-type="order">Orthoptera</tp:taxon-name-part></tp:taxon-name>: Family <tp:taxon-name><tp:taxon-name-part taxon-name-part-type="family">Blattidae</tp:taxon-name-part></tp:taxon-name>: Subfamily <tp:taxon-name><tp:taxon-name-part taxon-name-part-type="subfamily">Epilamprinae</tp:taxon-name-part></tp:taxon-name>.</article-title><source>Genera insectorum</source><volume>101</volume>: <fpage>1</fpage>–<lpage>21</lpage>.</mixed-citation></ref><ref id="B47"><mixed-citation xmlns:xlink="http://www.w3.org/1999/xlink" xlink:type="simple"><person-group><name name-style="western"><surname>Princis</surname><given-names>K</given-names></name></person-group> (<year>1963</year>) <source>Orthopterum Catalogus. W.</source><publisher-name>Junk</publisher-name>, <publisher-loc>‘s-Gravenhage</publisher-loc>, <size units="page">246 pp</size>.</mixed-citation></ref></ref-list></tp:taxon-treatment>
