# Supplementary material for: The Blattodea s.s. (Insecta, Dictyoptera) of the Guiana Shield
Source: Zookeys. 2015 Jan 22;(475):37–87. doi: 10.3897/zookeys.475.7877 (PMC4311699; doi:10.3897/zookeys.475.7877)
Supplement: XML Treatment for Thanatophyllum akinetum [file zookeys.475.7877-treatment6.xml]

<!DOCTYPE tp:taxon-treatment
  PUBLIC "-//TaxonX//DTD Taxonomic Treatment Publishing DTD v0 20100105//EN" "tax-treatment-NSO.dtd">
<tp:taxon-treatment xmlns:tp="http://www.plazi.org/taxpub"><tp:treatment-meta><kwd-group><label>Taxon classification</label><kwd><named-content content-type="kingdom">Animalia</named-content></kwd><kwd><named-content content-type="order">Blattodea</named-content></kwd><kwd><named-content content-type="family">Blaberidae</named-content></kwd></kwd-group><mixed-citation publication-type="journal"><person-group><name><surname>Evangelista</surname><given-names>Dominic A.</given-names></name><name><surname>Chan</surname><given-names>Kimberly</given-names></name><name><surname>Kaplan</surname><given-names>Kayla L.</given-names></name><name><surname>Wilson</surname><given-names>Megan M.</given-names></name><name><surname>Ware</surname><given-names>Jessica L.</given-names></name></person-group><article-title>The <tp:taxon-name><tp:taxon-name-part taxon-name-part-type="order">Blattodea</tp:taxon-name-part></tp:taxon-name> <italic>s.s.</italic> (<tp:taxon-name><tp:taxon-name-part taxon-name-part-type="class">Insecta</tp:taxon-name-part></tp:taxon-name>, <tp:taxon-name><tp:taxon-name-part taxon-name-part-type="superorder">Dictyoptera</tp:taxon-name-part></tp:taxon-name>) of the Guiana Shield</article-title><source>Zookeys</source><day>22</day><month>1</month><year>2015</year><volume>2015</volume><issue>475</issue><fpage>37</fpage><lpage>87</lpage><pub-id pub-id-type="doi">10.3897/zookeys.475.7877</pub-id></mixed-citation></tp:treatment-meta><tp:nomenclature><tp:taxon-name>
                            <tp:taxon-name-part taxon-name-part-type="genus">Thanatophyllum</tp:taxon-name-part>
                            <tp:taxon-name-part taxon-name-part-type="species">akinetum</tp:taxon-name-part>
                        </tp:taxon-name><tp:taxon-authority>Grandcolas, 1991</tp:taxon-authority></tp:nomenclature><tp:treatment-sec sec-type="Materials"><title>Materials.</title><p><italic>Adult</italic> ♂ Figure <xref ref-type="fig" rid="F5">5</xref>.</p><p>Voucher number: DECBA0611.</p><p>GenBank accession number: <ext-link xmlns:xlink="http://www.w3.org/1999/xlink" ext-link-type="gen" xlink:href="KF155066" xlink:type="simple">KF155066</ext-link>.</p><p>Collection locale. CEIBA Biological Station, Madewini, Guyana.</p><p>GPS: <named-content xmlns:xlink="http://www.w3.org/1999/xlink" content-type="dwc:verbatimCoordinates" xlink:type="simple">6°29'N, 58°13'W</named-content>.</p><p>Date: 28 – December – 2011.</p><p>Collectors. Dominic A. Evangelista, Ian Biazzo, Joseph A. Evangelista, Paul Frandsen, William R. Kuhn and Jessica L. Ware.</p></tp:treatment-sec><tp:treatment-sec sec-type="Collection/ecological information"><title>Collection/ecological information.</title><p>This specimen was collected by hand on vegetation in an uplands secondary forest.</p></tp:treatment-sec><tp:treatment-sec sec-type="Morphological identification"><title>Morphological identification.</title><p>This specimen agrees with the description of the head and male genitalia of <xref ref-type="bibr" rid="B18">Grandcolas (1990)</xref>.</p></tp:treatment-sec><tp:treatment-sec sec-type="Known geographic distribution"><title>Known geographic distribution.</title><p>Guyana (new record) and French Guiana.</p><fig id="F5" position="float" orientation="portrait"><label>Figure 5.</label><caption><p><italic><tp:taxon-name><tp:taxon-name-part taxon-name-part-type="genus">Thanatophyllum</tp:taxon-name-part> <tp:taxon-name-part taxon-name-part-type="species">akinetum</tp:taxon-name-part></tp:taxon-name></italic> adult male (DECBA0611). <bold>A</bold> Dorsal view <bold>B</bold> Ventral view.</p></caption><graphic xmlns:xlink="http://www.w3.org/1999/xlink" xlink:href="zookeys-475-037-g005.jpg" position="float" orientation="portrait" xlink:type="simple" id="oo_37281.jpg"/></fig></tp:treatment-sec><ref-list><ref id="B18"><mixed-citation xmlns:xlink="http://www.w3.org/1999/xlink" xlink:type="simple"><person-group><name name-style="western"><surname>Grandcolas</surname><given-names>P</given-names></name></person-group> (<year>1990</year>) <article-title>Descriptions de nouvelles <tp:taxon-name><tp:taxon-name-part taxon-name-part-type="subfamily">Zetoborinae</tp:taxon-name-part></tp:taxon-name> guyanaises avec quelques remarques sur la sous-famille.</article-title><source>Bulletin de la Société Entomologique de France</source><volume>95</volume>: <fpage>241</fpage>–<lpage>246</lpage>.</mixed-citation></ref></ref-list></tp:taxon-treatment>
