# Supplementary material for: The Blattodea s.s. (Insecta, Dictyoptera) of the Guiana Shield
Source: Zookeys. 2015 Jan 22;(475):37–87. doi: 10.3897/zookeys.475.7877 (PMC4311699; doi:10.3897/zookeys.475.7877)
Supplement: XML Treatment for Xestoblatta berenbaumae [file zookeys.475.7877-treatment10.xml]

<!DOCTYPE tp:taxon-treatment
  PUBLIC "-//TaxonX//DTD Taxonomic Treatment Publishing DTD v0 20100105//EN" "tax-treatment-NSO.dtd">
<tp:taxon-treatment xmlns:tp="http://www.plazi.org/taxpub"><tp:treatment-meta><kwd-group><label>Taxon classification</label><kwd><named-content content-type="kingdom">Animalia</named-content></kwd><kwd><named-content content-type="order">Blattodea</named-content></kwd><kwd><named-content content-type="family">Ectobiidae</named-content></kwd></kwd-group><mixed-citation publication-type="journal"><person-group><name><surname>Evangelista</surname><given-names>Dominic A.</given-names></name><name><surname>Chan</surname><given-names>Kimberly</given-names></name><name><surname>Kaplan</surname><given-names>Kayla L.</given-names></name><name><surname>Wilson</surname><given-names>Megan M.</given-names></name><name><surname>Ware</surname><given-names>Jessica L.</given-names></name></person-group><article-title>The <tp:taxon-name><tp:taxon-name-part taxon-name-part-type="order">Blattodea</tp:taxon-name-part></tp:taxon-name> <italic>s.s.</italic> (<tp:taxon-name><tp:taxon-name-part taxon-name-part-type="class">Insecta</tp:taxon-name-part></tp:taxon-name>, <tp:taxon-name><tp:taxon-name-part taxon-name-part-type="superorder">Dictyoptera</tp:taxon-name-part></tp:taxon-name>) of the Guiana Shield</article-title><source>Zookeys</source><day>22</day><month>1</month><year>2015</year><volume>2015</volume><issue>475</issue><fpage>37</fpage><lpage>87</lpage><pub-id pub-id-type="doi">10.3897/zookeys.475.7877</pub-id></mixed-citation></tp:treatment-meta><tp:nomenclature><tp:taxon-name>
                                <tp:taxon-name-part taxon-name-part-type="genus">Xestoblatta</tp:taxon-name-part>
                                <tp:taxon-name-part taxon-name-part-type="species">berenbaumae</tp:taxon-name-part>
                                <object-id xmlns:xlink="http://www.w3.org/1999/xlink" content-type="zoobank" xlink:type="simple">http://zoobank.org/0DCFF043-F783-49E4-8576-4A2AD402AF82</object-id>
                            </tp:taxon-name><tp:taxon-authority>Evangelista, Kaplan, &amp; Ware</tp:taxon-authority><tp:taxon-status xmlns:xlink="http://www.w3.org/1999/xlink" xlink:type="simple">sp. n.</tp:taxon-status></tp:nomenclature><tp:treatment-sec sec-type="Authors of description"><title>Authors of description.</title><p>Evangelista, Kaplan, &amp; Ware.</p></tp:treatment-sec><tp:treatment-sec sec-type="Holotype"><title>Holotype.</title><p><italic>Adult</italic> ♂ Figure <xref ref-type="fig" rid="F9">9B–E, G</xref>.</p><p>Voucher number: DECBA2109.</p><p>Type locality. CEIBA Biological Station, Madewini, Guyana.</p><p>GPS: <named-content xmlns:xlink="http://www.w3.org/1999/xlink" content-type="dwc:verbatimCoordinates" xlink:type="simple">6°29'N, 58°13'W</named-content>.</p><p>Collection date: 17 to 18 – August – 2012.</p><p>Collectors. Dominic A. Evangelista and William R. Kuhn.</p></tp:treatment-sec><tp:treatment-sec sec-type="Type information"><title>Type information.</title><p>The holotype specimen is stored in ethanol with genitalia in a separate ethanol vial and is deposited at the Center for Biodiversity at the University of Guyana.</p></tp:treatment-sec><tp:treatment-sec sec-type="Collection/ecological information"><title>Collection/ecological information.</title><p>This specimen was collected in a pitfall trap baited with beer and fruit in an uplands secondary forest in CEIBA Biological Station.</p></tp:treatment-sec><tp:treatment-sec sec-type="Morphological identification"><title>Morphological identification.</title><p>This specimen was identified as <!--PageBreak--><italic><tp:taxon-name><tp:taxon-name-part taxon-name-part-type="genus">Xestoblatta</tp:taxon-name-part></tp:taxon-name></italic> Hebard, 1916 by the position of the hooked phallomere (left), the presence of the external modification of the tergum as part of the dorsal tergal gland (Figure <xref ref-type="fig" rid="F9">9A</xref>), incomplete rami on the ulnar vein of the hind wing (Figure <xref ref-type="fig" rid="F9">9I</xref>) and the spination (type A) on the ventro-anterior margin of the fore-femur.</p></tp:treatment-sec><tp:treatment-sec sec-type="Holotype morphological description"><title>Holotype morphological description.</title><p>Head uniformly colored a deep mahogany. Clypeus pale buffy. Ocellar spots easily distinguishable, smaller than antennal <!--PageBreak-->pits and white. Head otherwise without distinguishing features. Ocellar spots slightly closer together than eyes. Facial grooves on lateral most edge. See Figure <xref ref-type="fig" rid="F9">9H</xref> for a representative photo of the head.</p><p>Pronotum a uniformly reddish mahogany color (Figure <xref ref-type="fig" rid="F10">10A</xref>). Medial expansion on posterior margin of pronotum is barely noticeable. Ventral margin of pronotum not lined with hairs. Anterior margin of pronotum significantly conformed around the head. Leg coloration deep orange amber. Coxae with some diffuse black regions. Ventro-anterior margin of fore-femur with 14 (left) or 13 (right) spines decreasing in size from basal to apical, one slightly larger pre-apical spine and one large apical spine (16 total left, 15 total right). Ventro-posterior margin of forelimbs with 4 large spines and 1 apical spine. Ventro-anterior margin of middle leg has seven large spines and one apical spine. Middle leg also with one large genicular spine. Hind leg ventro-anterior margin has six spines, one apical spine, and one genicular spine. Pulvilli present on all tarsomeres. Arolia present but not surpassing the tips of the pretarsal claws. Claws symmetrical and unspecialized.</p><p>Ulnar vein with three incomplete rami and three complete rami (Figure <xref ref-type="fig" rid="F9">9I</xref>). Tegmina reddish mahogany with small patch of white under the base of the subcostal vein.</p><p>Supra-anal plate subtriangular with a blunt tip from dorsal view. Left paraproct modified into a tri-dentate spine (Figure <xref ref-type="fig" rid="F9">9F</xref>; bi-dentate in some other specimens). Sub-genital plate has both styli highly modified (Figure <xref ref-type="fig" rid="F9">9F, G</xref>). The right stylus is projecting dorso-medially from posterior margin, curving back posteriorly and terminating in a shape reminiscent of a bifurcated serpentine tongue. Left stylus projecting dorsally, shorter than right stylus and tipped with a small, translucent, irregularly shaped ball (Figure <xref ref-type="fig" rid="F9">9F, G</xref>).</p><p>Left phallomere (Figure <xref ref-type="fig" rid="F9">9B, C</xref>) hooked in apical third. (Hooked phallomere is about 1.5 mm long). Medial phallomere (Figure <xref ref-type="fig" rid="F9">9D</xref>) approximately three times the length of the left phallomere, roughly uniform width, and a slight slender curve in the posterior end. R2c (Figure <xref ref-type="fig" rid="F9">9E</xref>) divided into two sclerites that form dual concave cups that meet dorsally.</p><p>Dorsal modification of terga as part of the dorsal tergal gland. Modification represented by a small patch of hairs with a concave semi-circular modification of the margin of the segment anterior to the gland. See Figure <xref ref-type="fig" rid="F9">9A</xref> for an illustration of a representative dorsum.</p><p>Medium sized hairs (~ 2 mm) covering entire body roughly uniformly, yet sparsely.</p></tp:treatment-sec><tp:treatment-sec sec-type="Other adult male paratypes"><title>Other adult male paratypes.</title><p>Voucher numbers: DECBA1967, DECBA0801, DECBA1958, DECBA2182, DECBA2092, DECBA2039</p></tp:treatment-sec><tp:treatment-sec sec-type="Collection/ecological information"><title>Collection/ecological information.</title><p>All additional male individuals reported here were collected in leaf litter pitfall traps baited with beer at various locations (dryer secondary uplands forest and wet primary lowlands forest) in CEIBA biological station.</p></tp:treatment-sec><tp:treatment-sec sec-type="Adult female paratype morphological description"><title>Adult female paratype morphological description.</title><p>Voucher number: DECBA2074.</p><p>Head slightly darker in color than male with a more reflective surface. Other features of head similar to male.</p><!--PageBreak--><p>Description of legs similar or identical to that of male with the following spination on the ventro-anterior margin of fore-femur: 13 (left) and 12 (right) spines decreasing in size from basal to apical, two larger preapical spines and one large apical spine (16 total left and 15 total right). Ventro-posterior margin of fore-femur four large spines and one apical spine. Ventro-anterior margin of mid-leg with seven large spines, one apical spine, and one genicular spine. Ventro-anterior margin of hind-leg with five large spines, one apical spine, and one genicular spine.</p><p>Tegmina and wings reduced and not reaching end of abdomen. Three incomplete and three complete rami on ulnar vein. Ulnar vein very faint in the reduced wings of the female (Figure <xref ref-type="fig" rid="F10">10B</xref>; Table <xref ref-type="table" rid="T3">3</xref>).</p><p>Pronotum matches description of the male.</p><p>Subgenital plate slightly more abbreviated than in male. Paraprocts simple and unspecialized. Sub-genital plate simple and symmetrical.</p></tp:treatment-sec><tp:treatment-sec sec-type="Other adult female paratypes"><title>Other adult female paratypes.</title><p>Voucher numbers: DECBA1787, DECBA1791, DECBA1792, and DECBA1793</p></tp:treatment-sec><tp:treatment-sec sec-type="Collection/ecological information"><title>Collection/ecological information.</title><p>All additional female individuals reported here were collected in leaf litter pitfall traps baited with beer in an uplands secondary forest at CEIBA biological station.</p><!--PageBreak--><!--PageBreak--></tp:treatment-sec><tp:treatment-sec sec-type="Summary of female morphology"><title>Summary of female morphology.</title><p>All individuals match the description of the above female and have the following spination on the vento-anterior margin of the fore-limb: 13 spines decreasing in size from basal to apical, one or two slightly larger preapical spines and one large apical spine making a total of 15 or 16 spines.</p></tp:treatment-sec><tp:treatment-sec sec-type="Juvenile paratypes"><title>Juvenile paratypes.</title><p>Voucher numbers: DECBA1788, DECBA1789, DECBA1790, DECBA1796.</p></tp:treatment-sec><tp:treatment-sec sec-type="Collection/ecological information"><title>Collection/ecological information.</title><p>All additional juvenile individuals reported here were collected in leaf litter pitfall traps baited with beer in an uplands secondary forest at CEIBA biological station.</p></tp:treatment-sec><tp:treatment-sec sec-type="Summary of juvenile morphology"><title>Summary of juvenile morphology.</title><p>Juveniles are apterous and largely match the morphology of adults except for in the following. Simple styli present on the subgenital plate in some individuals but are short and abbreviated. Spines on ventro-anterior margin of forelimb are as follows: 12 to 14 spines decreasing in size basally to apically, one or two slightly larger preapical spines and one large apical spine making a sum total of 15 or 16 total spines.</p></tp:treatment-sec><tp:treatment-sec sec-type="Molecular data and evolutionary placement"><title>Molecular data and evolutionary placement.</title><p>Vouchers numbers and GenBank accession numbers: DECBA1791 – <ext-link xmlns:xlink="http://www.w3.org/1999/xlink" ext-link-type="gen" xlink:href="KF155114" xlink:type="simple">KF155114</ext-link>, DECBA1789 – <ext-link xmlns:xlink="http://www.w3.org/1999/xlink" ext-link-type="gen" xlink:href="KF155105" xlink:type="simple">KF155105</ext-link>, DECBA0801 – CBA0801, DECBA1827 – <ext-link xmlns:xlink="http://www.w3.org/1999/xlink" ext-link-type="gen" xlink:href="KF155103" xlink:type="simple">KF155103</ext-link>, DECBA1826 – <ext-link xmlns:xlink="http://www.w3.org/1999/xlink" ext-link-type="gen" xlink:href="KF155107" xlink:type="simple">KF155107</ext-link>, DECBA1814 – <ext-link xmlns:xlink="http://www.w3.org/1999/xlink" ext-link-type="gen" xlink:href="KF155115" xlink:type="simple">KF155115</ext-link>. The clade containing the above haplotypes (formerly reported as “<tp:taxon-name><tp:taxon-name-part taxon-name-part-type="order">Blattodea</tp:taxon-name-part></tp:taxon-name> sp.1”) is supported by 96% bootstrap support and the haplotypes are nearly identical.</p></tp:treatment-sec><tp:treatment-sec sec-type="Diagnostic features of X. berenbaumae"><title>Diagnostic features of <italic><tp:taxon-name><tp:taxon-name-part taxon-name-part-type="genus">Xestoblatta</tp:taxon-name-part> <tp:taxon-name-part taxon-name-part-type="species">berenbaumae</tp:taxon-name-part></tp:taxon-name></italic>.</title><p>The morphology of modified styles on the subgenital plate is the most useful trait for discerning this species with other <italic><tp:taxon-name><tp:taxon-name-part taxon-name-part-type="genus">Xestoblatta</tp:taxon-name-part></tp:taxon-name></italic> Hebard, 1916. The simple dorsal tergal gland, shape of the paraprocts (left modified into a tri-dentate or bi-dentate spine), and morphology of the internal genital sclerites of the male are also useful in identifying this species. Unfortunately the adult females and juveniles are largely lacking obvious identifying characteristics and there may be errors made in associating juveniles to the adults without the use of genetic information.</p></tp:treatment-sec><tp:treatment-sec sec-type="Etymology"><title>Etymology.</title><p>We give this species the specific epithet “<italic>berenbaumae</italic>” in honor of the esteemed entomologist, Dr. May Berenbaum, who has made huge contributions to entomology through scientific products, service and public outreach.</p></tp:treatment-sec><tp:treatment-sec sec-type="Known geographic distribution"><title>Known geographic distribution.</title><p>Guyana</p><fig id="F9" position="float" orientation="portrait"><label>Figure 9.</label><caption><p><italic><tp:taxon-name><tp:taxon-name-part taxon-name-part-type="genus">Xestoblatta</tp:taxon-name-part> <tp:taxon-name-part taxon-name-part-type="species">berenbaumae</tp:taxon-name-part></tp:taxon-name></italic> sp. n. <bold>A</bold> Dorsal view of abdomen showing the simple tergal gland (DECBA2023) <bold>B, C</bold> Hooked left phallomere <bold>D</bold> Ventral medial phallomere (L2vm) <bold>E</bold> Right phallomere. R2e – external sclerite, R2i – internal sclerite, R2c – cleft sclerite <bold>F</bold> Posterior view of abdomen showing paraprocts and subgenital plate. RS-right stylus, LS-left stylus with small translucent ball at tip, LP-left paraproct reduced and specialized with polydentate spine, RP-unspecialized right paraproct. Illustration is a composite of multiple individuals <bold>G</bold> Dorsal view of sub-genital plate (DECBA1967) <bold>H</bold> Head of adult male <bold>I</bold> Hindwing (DECBA0801). Photos and illustrations contributed by Kayla Kaplan and Dominic A. Evangelista.</p></caption><graphic xmlns:xlink="http://www.w3.org/1999/xlink" xlink:href="zookeys-475-037-g009.jpg" position="float" orientation="portrait" xlink:type="simple" id="oo_37285.jpg"/></fig><fig id="F10" position="float" orientation="portrait"><label>Figure 10.</label><caption><p><italic><tp:taxon-name><tp:taxon-name-part taxon-name-part-type="genus">Xestoblatta</tp:taxon-name-part> <tp:taxon-name-part taxon-name-part-type="species">berenbaumae</tp:taxon-name-part></tp:taxon-name></italic> sp. n. <bold>A</bold> Adult male dorsal view (DECBA2182) <bold>B</bold> Adult female dorsal view (DECBA2210).</p></caption><graphic xmlns:xlink="http://www.w3.org/1999/xlink" xlink:href="zookeys-475-037-g010.jpg" position="float" orientation="portrait" xlink:type="simple" id="oo_37286.jpg"/></fig><table-wrap id="T3" position="float" orientation="portrait"><label>Table 3.</label><caption><p>Allometry of <italic><tp:taxon-name><tp:taxon-name-part taxon-name-part-type="genus">Xestoblatta</tp:taxon-name-part> <tp:taxon-name-part taxon-name-part-type="species">berenbaumae</tp:taxon-name-part></tp:taxon-name></italic> sp. n. All values are lengths reported in millimeters.</p></caption><table rules="all"><tbody><tr><th rowspan="3" colspan="3">Morphological feature</th><th rowspan="1" colspan="11"><italic><tp:taxon-name><tp:taxon-name-part taxon-name-part-type="genus">Xestoblatta</tp:taxon-name-part> <tp:taxon-name-part taxon-name-part-type="species">berenbaumae</tp:taxon-name-part></tp:taxon-name></italic> sp. n.</th></tr><tr><th rowspan="1" colspan="1">Adult ♂ (HT)</th><th rowspan="1" colspan="1">Adult ♂</th><th rowspan="1" colspan="1">Adult ♂</th><th rowspan="1" colspan="1">Adult ♂</th><th rowspan="1" colspan="1">Adult ♂</th><th rowspan="1" colspan="1">Adult ♂</th><th rowspan="1" colspan="1">Adult ♂</th><th rowspan="1" colspan="1">Adult ♀</th><th rowspan="1" colspan="1">Adult ♀</th><th rowspan="1" colspan="1">Adult ♀</th><th rowspan="1" colspan="1">Adult ♀</th></tr><tr><th rowspan="1" colspan="1">DECBA2109</th><th rowspan="1" colspan="1">DECBA1967</th><th rowspan="1" colspan="1">DECBA0801</th><th rowspan="1" colspan="1">DECBA1958</th><th rowspan="1" colspan="1">DECBA2182</th><th rowspan="1" colspan="1">DECBA2092</th><th rowspan="1" colspan="1">DECBA2039</th><th rowspan="1" colspan="1">DECBA1787</th><th rowspan="1" colspan="1">DECBA1974</th><th rowspan="1" colspan="1">DECBA1793</th><th rowspan="1" colspan="1">DECBA2074</th></tr><tr><td rowspan="2" colspan="1">Head</td><td rowspan="1" colspan="2">Greatest width</td><td rowspan="1" colspan="1">2.7</td><td rowspan="1" colspan="1">3.0</td><td rowspan="1" colspan="1">3.0</td><td rowspan="1" colspan="1">2.9</td><td rowspan="1" colspan="1">3.0</td><td rowspan="1" colspan="1">2.8</td><td rowspan="1" colspan="1">2.9</td><td rowspan="1" colspan="1">3.1</td><td rowspan="1" colspan="1">3.0</td><td rowspan="1" colspan="1">3.0</td><td rowspan="1" colspan="1">3.1</td></tr><tr><td rowspan="1" colspan="2">Medial length</td><td rowspan="1" colspan="1">3.6</td><td rowspan="1" colspan="1">3.8</td><td rowspan="1" colspan="1">3.8</td><td rowspan="1" colspan="1">3.8</td><td rowspan="1" colspan="1">3.9</td><td rowspan="1" colspan="1">3.5</td><td rowspan="1" colspan="1">3.6</td><td rowspan="1" colspan="1">4.0</td><td rowspan="1" colspan="1">4.0</td><td rowspan="1" colspan="1">4.0</td><td rowspan="1" colspan="1">3.7</td></tr><tr><td rowspan="2" colspan="1">Pronotum</td><td rowspan="1" colspan="2">Greatest width</td><td rowspan="1" colspan="1">5.3</td><td rowspan="1" colspan="1">6.0</td><td rowspan="1" colspan="1">6.0</td><td rowspan="1" colspan="1">5.6</td><td rowspan="1" colspan="1">4.9</td><td rowspan="1" colspan="1">5.3</td><td rowspan="1" colspan="1">5.3</td><td rowspan="1" colspan="1">5.9</td><td rowspan="1" colspan="1">4.7</td><td rowspan="1" colspan="1">5.9</td><td rowspan="1" colspan="1">4.1</td></tr><tr><td rowspan="1" colspan="2">Medial length</td><td rowspan="1" colspan="1">4.0</td><td rowspan="1" colspan="1">4.0</td><td rowspan="1" colspan="1">4.4</td><td rowspan="1" colspan="1">4.0</td><td rowspan="1" colspan="1">4.5</td><td rowspan="1" colspan="1">4.0</td><td rowspan="1" colspan="1">4.0</td><td rowspan="1" colspan="1">4.8</td><td rowspan="1" colspan="1">5.9</td><td rowspan="1" colspan="1">4.3</td><td rowspan="1" colspan="1">5.6</td></tr><tr><td rowspan="6" colspan="1">Leg</td><td rowspan="2" colspan="1">Front</td><td rowspan="1" colspan="1">Femur</td><td rowspan="1" colspan="1">3.0</td><td rowspan="1" colspan="1">3.5</td><td rowspan="1" colspan="1">4.0</td><td rowspan="1" colspan="1">4.0</td><td rowspan="1" colspan="1">3.3</td><td rowspan="1" colspan="1">3.2</td><td rowspan="1" colspan="1">4.0</td><td rowspan="1" colspan="1">3.0</td><td rowspan="1" colspan="1">3.6</td><td rowspan="1" colspan="1">3.5</td><td rowspan="1" colspan="1">3.0</td></tr><tr><td rowspan="1" colspan="1">Tibia</td><td rowspan="1" colspan="1">2.0</td><td rowspan="1" colspan="1">2.0</td><td rowspan="1" colspan="1">2.5</td><td rowspan="1" colspan="1">2.0</td><td rowspan="1" colspan="1">2.5</td><td rowspan="1" colspan="1">2.0</td><td rowspan="1" colspan="1">2.4</td><td rowspan="1" colspan="1">2.0</td><td rowspan="1" colspan="1">2.6</td><td rowspan="1" colspan="1">2.3</td><td rowspan="1" colspan="1">2.0</td></tr><tr><td rowspan="2" colspan="1">Middle</td><td rowspan="1" colspan="1">Femur</td><td rowspan="1" colspan="1">4.0</td><td rowspan="1" colspan="1">4.5</td><td rowspan="1" colspan="1">4.2</td><td rowspan="1" colspan="1">4.0</td><td rowspan="1" colspan="1">4.7</td><td rowspan="1" colspan="1">4.0</td><td rowspan="1" colspan="1">4.8</td><td rowspan="1" colspan="1">4.2</td><td rowspan="1" colspan="1">4.3</td><td rowspan="1" colspan="1">4.4</td><td rowspan="1" colspan="1">4.2</td></tr><tr><td rowspan="1" colspan="1">Tibia</td><td rowspan="1" colspan="1">3.8</td><td rowspan="1" colspan="1">3.7</td><td rowspan="1" colspan="1">4.0</td><td rowspan="1" colspan="1">4.0</td><td rowspan="1" colspan="1">3.7</td><td rowspan="1" colspan="1">4.0</td><td rowspan="1" colspan="1">4.4</td><td rowspan="1" colspan="1">4.0</td><td rowspan="1" colspan="1">4.0</td><td rowspan="1" colspan="1">3.8</td><td rowspan="1" colspan="1">4.0</td></tr><tr><td rowspan="2" colspan="1">Hind</td><td rowspan="1" colspan="1">Femur</td><td rowspan="1" colspan="1">4.9</td><td rowspan="1" colspan="1">5.0</td><td rowspan="1" colspan="1">5.0</td><td rowspan="1" colspan="1">4.5</td><td rowspan="1" colspan="1">5.0</td><td rowspan="1" colspan="1">4.8</td><td rowspan="1" colspan="1">5.4</td><td rowspan="1" colspan="1">5.7</td><td rowspan="1" colspan="1">5.0</td><td rowspan="1" colspan="1">4.9</td><td rowspan="1" colspan="1">5.0</td></tr><tr><td rowspan="1" colspan="1">Tibia</td><td rowspan="1" colspan="1">6.0</td><td rowspan="1" colspan="1">6.1</td><td rowspan="1" colspan="1">6.0</td><td rowspan="1" colspan="1">5.6</td><td rowspan="1" colspan="1">6.0</td><td rowspan="1" colspan="1">6.1</td><td rowspan="1" colspan="1">6.0</td><td rowspan="1" colspan="1">6.2</td><td rowspan="1" colspan="1">6.1</td><td rowspan="1" colspan="1">6.0</td><td rowspan="1" colspan="1">6.3</td></tr><tr><td rowspan="1" colspan="3">Cerci length</td><td rowspan="1" colspan="1">2.8</td><td rowspan="1" colspan="1">3.0</td><td rowspan="1" colspan="1">NA</td><td rowspan="1" colspan="1">2.3</td><td rowspan="1" colspan="1">2.5</td><td rowspan="1" colspan="1">3.2</td><td rowspan="1" colspan="1">3.0</td><td rowspan="1" colspan="1">3.0</td><td rowspan="1" colspan="1">2.8</td><td rowspan="1" colspan="1">2.4</td><td rowspan="1" colspan="1">NA</td></tr><tr><td rowspan="1" colspan="3">Tegminal length</td><td rowspan="1" colspan="1">13.5</td><td rowspan="1" colspan="1">14.0</td><td rowspan="1" colspan="1">14.0</td><td rowspan="1" colspan="1">14.0</td><td rowspan="1" colspan="1">13.3</td><td rowspan="1" colspan="1">14.0</td><td rowspan="1" colspan="1">13.8</td><td rowspan="1" colspan="1">10.1</td><td rowspan="1" colspan="1">10.0</td><td rowspan="1" colspan="1">10.0</td><td rowspan="1" colspan="1">9.2</td></tr><tr><td rowspan="1" colspan="3">Total body length</td><td rowspan="1" colspan="1">NA</td><td rowspan="1" colspan="1">NA</td><td rowspan="1" colspan="1">NA</td><td rowspan="1" colspan="1">17.5</td><td rowspan="1" colspan="1">15.4</td><td rowspan="1" colspan="1">16.0</td><td rowspan="1" colspan="1">18.0</td><td rowspan="1" colspan="1">18.7</td><td rowspan="1" colspan="1">17.0</td><td rowspan="1" colspan="1">18.2 (est.)</td><td rowspan="1" colspan="1">NA</td></tr></tbody></table></table-wrap></tp:treatment-sec></tp:taxon-treatment>
