# Supplementary material for: The Blattodea s.s. (Insecta, Dictyoptera) of the Guiana Shield
Source: Zookeys. 2015 Jan 22;(475):37–87. doi: 10.3897/zookeys.475.7877 (PMC4311699; doi:10.3897/zookeys.475.7877)
Supplement: XML Treatment for Xestoblatta agautierae [file zookeys.475.7877-treatment11.xml]

<!DOCTYPE tp:taxon-treatment
  PUBLIC "-//TaxonX//DTD Taxonomic Treatment Publishing DTD v0 20100105//EN" "tax-treatment-NSO.dtd">
<tp:taxon-treatment xmlns:tp="http://www.plazi.org/taxpub"><tp:treatment-meta><kwd-group><label>Taxon classification</label><kwd><named-content content-type="kingdom">Animalia</named-content></kwd><kwd><named-content content-type="order">Blattodea</named-content></kwd><kwd><named-content content-type="family">Ectobiidae</named-content></kwd></kwd-group><mixed-citation publication-type="journal"><person-group><name><surname>Evangelista</surname><given-names>Dominic A.</given-names></name><name><surname>Chan</surname><given-names>Kimberly</given-names></name><name><surname>Kaplan</surname><given-names>Kayla L.</given-names></name><name><surname>Wilson</surname><given-names>Megan M.</given-names></name><name><surname>Ware</surname><given-names>Jessica L.</given-names></name></person-group><article-title>The <tp:taxon-name><tp:taxon-name-part taxon-name-part-type="order">Blattodea</tp:taxon-name-part></tp:taxon-name> <italic>s.s.</italic> (<tp:taxon-name><tp:taxon-name-part taxon-name-part-type="class">Insecta</tp:taxon-name-part></tp:taxon-name>, <tp:taxon-name><tp:taxon-name-part taxon-name-part-type="superorder">Dictyoptera</tp:taxon-name-part></tp:taxon-name>) of the Guiana Shield</article-title><source>Zookeys</source><day>22</day><month>1</month><year>2015</year><volume>2015</volume><issue>475</issue><fpage>37</fpage><lpage>87</lpage><pub-id pub-id-type="doi">10.3897/zookeys.475.7877</pub-id></mixed-citation></tp:treatment-meta><tp:nomenclature><tp:taxon-name>
                                <tp:taxon-name-part taxon-name-part-type="genus">Xestoblatta</tp:taxon-name-part>
                                <tp:taxon-name-part taxon-name-part-type="species">agautierae</tp:taxon-name-part>
                            </tp:taxon-name><tp:taxon-authority>Grandcolas, 1992</tp:taxon-authority></tp:nomenclature><tp:treatment-sec sec-type="Materials"><title>Materials.</title><p><italic>Adult</italic> ♂.</p><p>Voucher number: DEKBO0827.</p><p>Collection locale. Wilson’s pond trail (Honey pond trail), Karanambu Ranch, Rupununi, Guyana.</p><p>GPS: <named-content xmlns:xlink="http://www.w3.org/1999/xlink" content-type="dwc:verbatimCoordinates" xlink:type="simple">3°44'42.36"N, 59°19'15.21"W</named-content>.</p><p>Collection date: 10 – June – 2013.</p><p>Collectors. Dominic A. Evangelista, Oswin Ambrose, Susan George, and Megan M. Wilson.</p><!--PageBreak--><p><italic>Adult</italic> ♀.</p><p>Voucher number: DEKBO0826.</p><p>Collection locale. Forest Island “Darwin”, Karanambu Ranch, Rupununi, Guyana.</p><p>GPS: <named-content xmlns:xlink="http://www.w3.org/1999/xlink" content-type="dwc:verbatimCoordinates" xlink:type="simple">3°47'47.62"N, 59°22'6.77"W</named-content>.</p><p>Collection date: 14 – June – 2013.</p><p>Collectors. Dominic A. Evangelista, Oswin Ambrose, Susan George, and Megan M. Wilson.</p></tp:treatment-sec><tp:treatment-sec sec-type="Collection/ecological information"><title>Collection/ecological information.</title><p>Both specimens above were collected in pitfall traps baited with beer in the forests of the Rupununi savannah.</p></tp:treatment-sec><tp:treatment-sec sec-type="Morphological identification"><title>Morphological identification.</title><p>The left genital phallomere, right genital phallomere, absence of a dorsal tergal gland and body coloration match closely with the species description (<xref ref-type="bibr" rid="B19">Grandcolas 1992a</xref>). The styli differ slightly to the illustrations in the original description in that the left stylus of our specimen is shorter and originates more medially. The female was associated to the male by comparison of gross morphology and body coloration. See Figure <xref ref-type="fig" rid="F11">11</xref> for photos of adult male and adult female.</p></tp:treatment-sec><tp:treatment-sec sec-type="Collection/ecological information for other specimens not reported here"><title>Collection/ecological information for other specimens not reported here.</title><p>We collected many individuals of this species from most forested areas surrounding Karanambu Ranch. We collected only one individual of this species in a similar trap at the edge of a forest, near open savannah. We found this species and <italic><tp:taxon-name><tp:taxon-name-part taxon-name-part-type="genus">Xestoblatta</tp:taxon-name-part> <tp:taxon-name-part taxon-name-part-type="species">berenbaumae</tp:taxon-name-part></tp:taxon-name></italic> sp. n. to be extremely abundant in their respective localities (&gt;100 individuals of each collected). However, both are previously unreported for Guyana. We believe this can be attributed to the fact that we used beer and fermenting fruit to bait out pitfall traps. As <xref ref-type="bibr" rid="B23">Gurney (1939)</xref> reports, <italic><tp:taxon-name><tp:taxon-name-part taxon-name-part-type="genus">Xestoblatta</tp:taxon-name-part></tp:taxon-name></italic> Hebard, 1916 were rare in collections until the contributions of an entomologist trapping fruit flies in Panama. We can speculate that these fruit flies were also collected with some sort of aromatic bait (as this is common for fruit fly trapping) that attracted the <italic><tp:taxon-name><tp:taxon-name-part taxon-name-part-type="genus">Xestoblatta</tp:taxon-name-part></tp:taxon-name></italic> Hebard, 1916 as by-catch.</p></tp:treatment-sec><tp:treatment-sec sec-type="Known geographic distribution"><title>Known geographic distribution.</title><p>Guyana (new record) and French Guiana.</p><fig id="F11" position="float" orientation="portrait"><label>Figure 11.</label><caption><p><italic>Xestoblatta agautierae.</italic> <bold>A</bold> Adult male dorsal view (DEKBO0442) <bold>B</bold> Adult female dorsal view (DEKBO0445).</p></caption><graphic xmlns:xlink="http://www.w3.org/1999/xlink" xlink:href="zookeys-475-037-g011.jpg" position="float" orientation="portrait" xlink:type="simple" id="oo_37287.jpg"/></fig></tp:treatment-sec><ref-list><ref id="B19"><mixed-citation xmlns:xlink="http://www.w3.org/1999/xlink" xlink:type="simple"><person-group><name name-style="western"><surname>Grandcolas</surname><given-names>P</given-names></name></person-group> (<year>1992a</year>) <article-title>Evolution du mode de vie, repartition et nouveaux taxons dans le genre <italic><tp:taxon-name><tp:taxon-name-part taxon-name-part-type="genus">Xestoblatta</tp:taxon-name-part></tp:taxon-name></italic> Hebard, 1916 (<tp:taxon-name><tp:taxon-name-part taxon-name-part-type="superorder">Dictyoptera</tp:taxon-name-part></tp:taxon-name>, <tp:taxon-name><tp:taxon-name-part taxon-name-part-type="family">Blattellidae</tp:taxon-name-part></tp:taxon-name>, <tp:taxon-name><tp:taxon-name-part taxon-name-part-type="subfamily">Blattellinae</tp:taxon-name-part></tp:taxon-name>).</article-title><source>Revue Francaise D’Entomologie</source><volume>14</volume>: <fpage>155</fpage>–<lpage>168</lpage>.</mixed-citation></ref><ref id="B23"><mixed-citation xmlns:xlink="http://www.w3.org/1999/xlink" xlink:type="simple"><person-group><name name-style="western"><surname>Gurney</surname><given-names>AB</given-names></name></person-group> (<year>1939</year>) <article-title>A revision of the neotropical genus <italic><tp:taxon-name><tp:taxon-name-part taxon-name-part-type="genus">Xestoblatta</tp:taxon-name-part></tp:taxon-name></italic> Hebard (<tp:taxon-name><tp:taxon-name-part taxon-name-part-type="order">Orthoptera</tp:taxon-name-part></tp:taxon-name>; <tp:taxon-name><tp:taxon-name-part taxon-name-part-type="family">Blattidae</tp:taxon-name-part></tp:taxon-name>; <tp:taxon-name><tp:taxon-name-part taxon-name-part-type="subfamily">Pseudomopinae</tp:taxon-name-part></tp:taxon-name>).</article-title><source>Proceedings of the Entomological Society of Washington</source><volume>41</volume>: <fpage>97</fpage>–<lpage>128</lpage>.</mixed-citation></ref></ref-list></tp:taxon-treatment>
