# Supplementary material for: The Blattodea s.s. (Insecta, Dictyoptera) of the Guiana Shield
Source: Zookeys. 2015 Jan 22;(475):37–87. doi: 10.3897/zookeys.475.7877 (PMC4311699; doi:10.3897/zookeys.475.7877)
Supplement: XML Treatment for Nyctibora dichropoda [file zookeys.475.7877-treatment12.xml]

<!DOCTYPE tp:taxon-treatment
  PUBLIC "-//TaxonX//DTD Taxonomic Treatment Publishing DTD v0 20100105//EN" "tax-treatment-NSO.dtd">
<tp:taxon-treatment xmlns:tp="http://www.plazi.org/taxpub"><tp:treatment-meta><kwd-group><label>Taxon classification</label><kwd><named-content content-type="kingdom">Animalia</named-content></kwd><kwd><named-content content-type="order">Blattodea</named-content></kwd><kwd><named-content content-type="family">Ectobiidae</named-content></kwd></kwd-group><mixed-citation publication-type="journal"><person-group><name><surname>Evangelista</surname><given-names>Dominic A.</given-names></name><name><surname>Chan</surname><given-names>Kimberly</given-names></name><name><surname>Kaplan</surname><given-names>Kayla L.</given-names></name><name><surname>Wilson</surname><given-names>Megan M.</given-names></name><name><surname>Ware</surname><given-names>Jessica L.</given-names></name></person-group><article-title>The <tp:taxon-name><tp:taxon-name-part taxon-name-part-type="order">Blattodea</tp:taxon-name-part></tp:taxon-name> <italic>s.s.</italic> (<tp:taxon-name><tp:taxon-name-part taxon-name-part-type="class">Insecta</tp:taxon-name-part></tp:taxon-name>, <tp:taxon-name><tp:taxon-name-part taxon-name-part-type="superorder">Dictyoptera</tp:taxon-name-part></tp:taxon-name>) of the Guiana Shield</article-title><source>Zookeys</source><day>22</day><month>1</month><year>2015</year><volume>2015</volume><issue>475</issue><fpage>37</fpage><lpage>87</lpage><pub-id pub-id-type="doi">10.3897/zookeys.475.7877</pub-id></mixed-citation></tp:treatment-meta><tp:nomenclature><tp:taxon-name>
                                <tp:taxon-name-part taxon-name-part-type="genus">Nyctibora</tp:taxon-name-part>
                                <tp:taxon-name-part taxon-name-part-type="species">dichropoda</tp:taxon-name-part>
                            </tp:taxon-name><tp:taxon-authority>Hebard, 1926</tp:taxon-authority></tp:nomenclature><tp:treatment-sec sec-type="Materials"><title>Materials.</title><p><italic>Adult</italic> ♂ Figure <xref ref-type="fig" rid="F12">12</xref>.</p><p>Voucher number: DECBA0302.</p><p>GenBank accession number: <ext-link xmlns:xlink="http://www.w3.org/1999/xlink" ext-link-type="gen" xlink:href="KF155061" xlink:type="simple">KF155061</ext-link>.</p><p>Collection locale. CEIBA Biological Station, Madewini, Guyana.</p><p>GPS: <named-content xmlns:xlink="http://www.w3.org/1999/xlink" content-type="dwc:verbatimCoordinates" xlink:type="simple">6°29'N, 58°13'W</named-content>.</p><p>Collection date: 29 – July – 2011.</p><p>Collectors. Dominic A. Evangelista, Ian Biazzo, Manpreet K. Kohli, Melissa Sanchez-Herrera, Nicole Sroczinski and Jessica L. Ware.</p></tp:treatment-sec><tp:treatment-sec sec-type="Collection/ecological information"><title>Collection/ecological information.</title><p>This specimen was collected in the leaf litter.</p><!--PageBreak--><!--PageBreak--></tp:treatment-sec><tp:treatment-sec sec-type="Morphological identification"><title>Morphological identification.</title><p>This specimen matches the illustration and description by <xref ref-type="bibr" rid="B29">Hebard (1926)</xref> in the “striking pale” coloration on the surfaces of the tibiae, the definitive character for this species. However, the male we have is much larger than that which he described. It is matching in all other ways.</p></tp:treatment-sec><tp:treatment-sec sec-type="Molecular identification"><title>Molecular identification.</title><p>The COI barcodes of this specimen are close to an adult female (Voucher number: DECBA0235; GenBank accession number: <ext-link xmlns:xlink="http://www.w3.org/1999/xlink" ext-link-type="gen" xlink:href="KF155062" xlink:type="simple">KF155062</ext-link>) and juvenile specimen (Voucher number: DECBA0104; GenBank accession number: <ext-link xmlns:xlink="http://www.w3.org/1999/xlink" ext-link-type="gen" xlink:href="KF155024" xlink:type="simple">KF155024</ext-link>) of <italic><tp:taxon-name><tp:taxon-name-part taxon-name-part-type="genus">Nyctibora</tp:taxon-name-part></tp:taxon-name></italic>. Based on both genetic distance and morphological dissimilarity, these individuals are likely members of a separate species. We do not report them further here.</p></tp:treatment-sec><tp:treatment-sec sec-type="Known geographic distribution"><title>Known geographic distribution.</title><p>Guyana (new record), Suriname and French Guiana.</p><fig id="F12" position="float" orientation="portrait"><label>Figure 12.</label><caption><p><italic><tp:taxon-name><tp:taxon-name-part taxon-name-part-type="genus">Nyctibora</tp:taxon-name-part> <tp:taxon-name-part taxon-name-part-type="species">dichropoda</tp:taxon-name-part></tp:taxon-name></italic> adult male (DECBA0302). <bold>A</bold> Dorsal view <bold>B</bold> Ventral view.</p></caption><graphic xmlns:xlink="http://www.w3.org/1999/xlink" xlink:href="zookeys-475-037-g012.jpg" position="float" orientation="portrait" xlink:type="simple" id="oo_37288.jpg"/></fig></tp:treatment-sec><ref-list><ref id="B29"><mixed-citation xmlns:xlink="http://www.w3.org/1999/xlink" xlink:type="simple"><person-group><name name-style="western"><surname>Hebard</surname><given-names>M</given-names></name></person-group> (<year>1926</year>) <article-title>The <tp:taxon-name><tp:taxon-name-part taxon-name-part-type="family">Blattidae</tp:taxon-name-part></tp:taxon-name> of French Guiana.</article-title><source>Proceedings of the Academy of Natural Sciences of Philadelphia</source><volume>78</volume>: <fpage>135</fpage>–<lpage>244</lpage>.</mixed-citation></ref></ref-list></tp:taxon-treatment>
