# Supplementary material for: The Blattodea s.s. (Insecta, Dictyoptera) of the Guiana Shield
Source: Zookeys. 2015 Jan 22;(475):37–87. doi: 10.3897/zookeys.475.7877 (PMC4311699; doi:10.3897/zookeys.475.7877)
Supplement: XML Treatment for Dendroblatta callizona [file zookeys.475.7877-treatment14.xml]

<!DOCTYPE tp:taxon-treatment
  PUBLIC "-//TaxonX//DTD Taxonomic Treatment Publishing DTD v0 20100105//EN" "tax-treatment-NSO.dtd">
<tp:taxon-treatment xmlns:tp="http://www.plazi.org/taxpub"><tp:treatment-meta><kwd-group><label>Taxon classification</label><kwd><named-content content-type="kingdom">Animalia</named-content></kwd><kwd><named-content content-type="order">Blattodea</named-content></kwd><kwd><named-content content-type="family">Ectobiidae</named-content></kwd></kwd-group><mixed-citation publication-type="journal"><person-group><name><surname>Evangelista</surname><given-names>Dominic A.</given-names></name><name><surname>Chan</surname><given-names>Kimberly</given-names></name><name><surname>Kaplan</surname><given-names>Kayla L.</given-names></name><name><surname>Wilson</surname><given-names>Megan M.</given-names></name><name><surname>Ware</surname><given-names>Jessica L.</given-names></name></person-group><article-title>The <tp:taxon-name><tp:taxon-name-part taxon-name-part-type="order">Blattodea</tp:taxon-name-part></tp:taxon-name> <italic>s.s.</italic> (<tp:taxon-name><tp:taxon-name-part taxon-name-part-type="class">Insecta</tp:taxon-name-part></tp:taxon-name>, <tp:taxon-name><tp:taxon-name-part taxon-name-part-type="superorder">Dictyoptera</tp:taxon-name-part></tp:taxon-name>) of the Guiana Shield</article-title><source>Zookeys</source><day>22</day><month>1</month><year>2015</year><volume>2015</volume><issue>475</issue><fpage>37</fpage><lpage>87</lpage><pub-id pub-id-type="doi">10.3897/zookeys.475.7877</pub-id></mixed-citation></tp:treatment-meta><tp:nomenclature><tp:taxon-name>
                                <tp:taxon-name-part taxon-name-part-type="genus">Dendroblatta</tp:taxon-name-part>
                                <tp:taxon-name-part taxon-name-part-type="species">callizona</tp:taxon-name-part>
                            </tp:taxon-name><tp:taxon-authority>Rehn, 1928</tp:taxon-authority></tp:nomenclature><tp:treatment-sec sec-type="Materials"><title>Materials.</title><p><italic>Adult</italic> ♀ Figure <xref ref-type="fig" rid="F14">14</xref>.</p><p>Voucher number: DECBA0805.</p><p>Collection locale. CEIBA Biological Station, Madewini, Guyana.</p><p>GPS: <named-content xmlns:xlink="http://www.w3.org/1999/xlink" content-type="dwc:verbatimCoordinates" xlink:type="simple">6°29'57.75"N, 58°13'7.28"W</named-content>.</p><p>Date: 14 – August – 2011.</p><p>Collectors. Dominic A. Evangelista, Ian Biazzo, Manpreet K. Kohli, Melissa Sanchez-Herrera, Nicole Sroczinski, and Jessica L. Ware.</p><!--PageBreak--><!--PageBreak--><p><italic>Juvenile</italic></p><p>Voucher number. DECBA0901.</p><p>GenBank accession number: <ext-link xmlns:xlink="http://www.w3.org/1999/xlink" ext-link-type="gen" xlink:href="KF155067" xlink:type="simple">KF155067</ext-link>.</p><p>Collection locale. CEIBA Biological Station, Madewini, Guyana.</p><p>GPS: <named-content xmlns:xlink="http://www.w3.org/1999/xlink" content-type="dwc:verbatimCoordinates" xlink:type="simple">6°29'57.75"N, 58°13'7.28"W</named-content>.</p><p>Date: 13 – August – 2011.</p><p>Collectors. Dominic A. Evangelista, Ian Biazzo, Manpreet K. Kohli, Melissa Sanchez-Herrera, Nicole Sroczinski, and Jessica L. Ware.</p></tp:treatment-sec><tp:treatment-sec sec-type="Collection/ecological information"><title>Collection/ecological information.</title><p>Both of these specimens were collected in a cup baited with beer placed in the canopy. The cup was tied to the trunk of a tree 13.8 meters above the ground. The tree chosen was close to a swampy primary forest area and on the edge of grassy hillside (most likely a plot that had been burned in the past). There were traps placed in the same tree at other heights but both individuals of this species were caught in this particular trap.</p></tp:treatment-sec><tp:treatment-sec sec-type="Morphological identification"><title>Morphological identification.</title><p>Our female specimen of <italic><tp:taxon-name><tp:taxon-name-part taxon-name-part-type="genus">Dendroblatta</tp:taxon-name-part> <tp:taxon-name-part taxon-name-part-type="species">callizona</tp:taxon-name-part></tp:taxon-name></italic> Rehn, 1928 is within the variation described by <xref ref-type="bibr" rid="B52">Rehn (1928)</xref>. The juvenile specimen was identified by comparison with the adult and using genetic data as well.</p></tp:treatment-sec><tp:treatment-sec sec-type="Genetic information"><title>Genetic information.</title><p>In the tree of <xref ref-type="bibr" rid="B13">Evangelista et al. (2014)</xref> this species is placed near two individuals reported as “<tp:taxon-name><tp:taxon-name-part taxon-name-part-type="family">Ectobiidae</tp:taxon-name-part></tp:taxon-name> sp. 10”. The morphology of these specimens is consistent with <italic><tp:taxon-name><tp:taxon-name-part taxon-name-part-type="genus">Dendroblatta</tp:taxon-name-part> <tp:taxon-name-part taxon-name-part-type="species">cnephaia</tp:taxon-name-part></tp:taxon-name></italic> Hebard, 1926, although we do not report them here because of a lack of adults to confirm identification.</p></tp:treatment-sec><tp:treatment-sec sec-type="Known geographic distribution"><title>Known geographic distribution.</title><p>Trinidad and Tobago, Guyana, and Suriname.</p><fig id="F14" position="float" orientation="portrait"><label>Figure 14.</label><caption><p><italic><tp:taxon-name><tp:taxon-name-part taxon-name-part-type="genus">Dendroblatta</tp:taxon-name-part> <tp:taxon-name-part taxon-name-part-type="species">callizona</tp:taxon-name-part></tp:taxon-name></italic> adult female (DECBA0805). <bold>A</bold> Dorsal view <bold>B</bold> Ventral view.</p></caption><graphic xmlns:xlink="http://www.w3.org/1999/xlink" xlink:href="zookeys-475-037-g014.jpg" position="float" orientation="portrait" xlink:type="simple" id="oo_37290.jpg"/></fig></tp:treatment-sec><ref-list><ref id="B52"><mixed-citation xmlns:xlink="http://www.w3.org/1999/xlink" xlink:type="simple"><person-group><name name-style="western"><surname>Rehn</surname><given-names>JA</given-names></name></person-group> (<year>1928</year>) <article-title>New or little known neotropical <tp:taxon-name><tp:taxon-name-part taxon-name-part-type="family">Blattidae</tp:taxon-name-part></tp:taxon-name> (<tp:taxon-name><tp:taxon-name-part taxon-name-part-type="order">Orthoptera</tp:taxon-name-part></tp:taxon-name>): Number one.</article-title><source>Transactions of the American Entomological Society</source><volume>54</volume>: <fpage>125</fpage>–<lpage>194</lpage>.</mixed-citation></ref><ref id="B13"><mixed-citation xmlns:xlink="http://www.w3.org/1999/xlink" xlink:type="simple"><person-group><name name-style="western"><surname>Evangelista</surname><given-names>DA</given-names></name><name name-style="western"><surname>Bourne</surname><given-names>G</given-names></name><name name-style="western"><surname>Ware</surname><given-names>JL</given-names></name></person-group> (<year>2014</year>) <article-title>Species richness estimates of <tp:taxon-name><tp:taxon-name-part taxon-name-part-type="order">Blattodea</tp:taxon-name-part></tp:taxon-name> s.s. (<tp:taxon-name><tp:taxon-name-part taxon-name-part-type="class">Insecta</tp:taxon-name-part></tp:taxon-name>: <tp:taxon-name><tp:taxon-name-part taxon-name-part-type="superorder">Dictyoptera</tp:taxon-name-part></tp:taxon-name>) from northern Guyana vary depending upon methods of species delimitation.</article-title><source>Systematic Entomology</source><volume>39</volume>: <fpage>150</fpage>–<lpage>158</lpage>. doi: <ext-link ext-link-type="doi" xlink:href="10.1111/syen.12043" xlink:type="simple">10.1111/syen.12043</ext-link></mixed-citation></ref></ref-list></tp:taxon-treatment>
