# Supplementary material for: The Blattodea s.s. (Insecta, Dictyoptera) of the Guiana Shield
Source: Zookeys. 2015 Jan 22;(475):37–87. doi: 10.3897/zookeys.475.7877 (PMC4311699; doi:10.3897/zookeys.475.7877)
Supplement: XML Treatment for Calhypnorna sp. A [file zookeys.475.7877-treatment15.xml]

<!DOCTYPE tp:taxon-treatment
  PUBLIC "-//TaxonX//DTD Taxonomic Treatment Publishing DTD v0 20100105//EN" "tax-treatment-NSO.dtd">
<tp:taxon-treatment xmlns:tp="http://www.plazi.org/taxpub"><tp:treatment-meta><kwd-group><label>Taxon classification</label><kwd><named-content content-type="kingdom">Animalia</named-content></kwd><kwd><named-content content-type="order">Blattodea</named-content></kwd><kwd><named-content content-type="family">Ectobiidae</named-content></kwd></kwd-group><mixed-citation publication-type="journal"><person-group><name><surname>Evangelista</surname><given-names>Dominic A.</given-names></name><name><surname>Chan</surname><given-names>Kimberly</given-names></name><name><surname>Kaplan</surname><given-names>Kayla L.</given-names></name><name><surname>Wilson</surname><given-names>Megan M.</given-names></name><name><surname>Ware</surname><given-names>Jessica L.</given-names></name></person-group><article-title>The <tp:taxon-name><tp:taxon-name-part taxon-name-part-type="order">Blattodea</tp:taxon-name-part></tp:taxon-name> <italic>s.s.</italic> (<tp:taxon-name><tp:taxon-name-part taxon-name-part-type="class">Insecta</tp:taxon-name-part></tp:taxon-name>, <tp:taxon-name><tp:taxon-name-part taxon-name-part-type="superorder">Dictyoptera</tp:taxon-name-part></tp:taxon-name>) of the Guiana Shield</article-title><source>Zookeys</source><day>22</day><month>1</month><year>2015</year><volume>2015</volume><issue>475</issue><fpage>37</fpage><lpage>87</lpage><pub-id pub-id-type="doi">10.3897/zookeys.475.7877</pub-id></mixed-citation></tp:treatment-meta><tp:nomenclature><tp:taxon-name>
                                <tp:taxon-name-part taxon-name-part-type="genus">Calhypnorna</tp:taxon-name-part>
                                <tp:taxon-name-part taxon-name-part-type="uncertainty-rank">sp. A</tp:taxon-name-part>
                            </tp:taxon-name></tp:nomenclature><tp:treatment-sec sec-type="Authors of the description"><title>Authors of the description.</title><p>Evangelista, Wilson, &amp; Ware.</p></tp:treatment-sec><tp:treatment-sec sec-type="Materials"><title>Materials.</title><p><italic>Juvenile</italic> Figure <xref ref-type="fig" rid="F15">15</xref>.</p><p>Voucher number: DECBA1802.</p><p>GenBank accession number: <ext-link xmlns:xlink="http://www.w3.org/1999/xlink" ext-link-type="gen" xlink:href="KF155118" xlink:type="simple">KF155118</ext-link>.</p><p>Collection locale. CEIBA Biological Station, Madewini, Guyana.</p><p>GPS: <named-content xmlns:xlink="http://www.w3.org/1999/xlink" content-type="dwc:verbatimCoordinates" xlink:type="simple">6°29'N, 58°13'W</named-content>.</p><p>Collection date: 15 – August – 2012.</p><p>Collectors. Dominic A. Evangelista and William R. Kuhn.</p></tp:treatment-sec><tp:treatment-sec sec-type="Specimen information"><title>Specimen information.</title><p>This specimen is stored in ethanol and is deposited in the Center for Biodiversity at the University of Guyana.</p></tp:treatment-sec><tp:treatment-sec sec-type="Identification and differential diagnosis"><title>Identification and differential diagnosis.</title><p>We identified this specimen as <italic><tp:taxon-name><tp:taxon-name-part taxon-name-part-type="genus">Calhypnorna</tp:taxon-name-part></tp:taxon-name></italic> based on the following comparisons. Our specimen is not lacking an interocular carina as in <italic><tp:taxon-name><tp:taxon-name-part taxon-name-part-type="genus">Hypnornoides</tp:taxon-name-part></tp:taxon-name></italic> (<xref ref-type="bibr" rid="B50">Rehn 1917</xref>). Our specimen also has a definitively truncate posterior margin of the pronotum (Figure <xref ref-type="fig" rid="F15">15B</xref>), which differentiates it from <italic><tp:taxon-name><tp:taxon-name-part taxon-name-part-type="genus">Euhypnorna</tp:taxon-name-part></tp:taxon-name></italic> (Hebard 1921). Our specimen is lacking the hairs covering most of the body as in <italic><tp:taxon-name><tp:taxon-name-part taxon-name-part-type="genus">Hypnorna</tp:taxon-name-part></tp:taxon-name></italic> (1893) and most closely matches the illustration of <italic><tp:taxon-name><tp:taxon-name-part taxon-name-part-type="genus">Calhypnorna</tp:taxon-name-part></tp:taxon-name></italic> by Saussure &amp; Zehntner (1893).</p><!--PageBreak--></tp:treatment-sec><tp:treatment-sec sec-type="Description"><title>Description.</title><p>The specimen is a juvenile that is likely in its penultimate instar. Overall, the body shape is elongated for a typical cockroach, and even for a typical <tp:taxon-name><tp:taxon-name-part taxon-name-part-type="subfamily">Pseudophyllodromiinae</tp:taxon-name-part></tp:taxon-name>. A large portion of the head is visible from a dorsal perspective, and reaches anteriorly past the pronotum significantly. The black coloration on the pronotum is the same width as the width of the head where it meets with the pronotal margin (Figure <xref ref-type="fig" rid="F15">15B</xref>).</p><p>Antennae are hirsute to nearly plumose. The antennae are slightly clubbed basally with the widest point occurring at first segment of the flagellum. There are two major color regions of the antennae: a dark basal region and a light distal region. The dark basal region begins as slightly lighter than the remainder but becomes a dark black color by the end of the dark region. The 25<sup>th</sup> segment of the antennae is the final dark segment. The 26<sup>th</sup> antennal segment begins the light region of the antennae. The 26<sup>th</sup> or 27<sup>th</sup> and subsequent segments are nearly white, becoming more brownish orange <!--PageBreak-->after the 7<sup>th</sup> white segment (33 total). The total number of antennal segments on the specimen is 38 (left) and 44 (right).</p><p>The head is very large in relation to the remainder of the body, triangular, and wider than typical for a <tp:taxon-name><tp:taxon-name-part taxon-name-part-type="subfamily">Pseudophyllodromiinae</tp:taxon-name-part></tp:taxon-name> (Figure <xref ref-type="fig" rid="F15">15A</xref>). Inter-ocular space is sharply angled creating a carina that begins where the compound eye meets the antennae. The antennal pits are closer together than the eyes. Eyes are prominent and appear to bulge the head laterally. Facial grooves spanning from the posterior portion of the eye towards the mouthparts are prominent. Coloration on head is brown-orange overall with a slightly lighter, less brown, patch above and below the carina. Ocellar spots are either absent or not readily visible.</p><p>The pronotum is colored with a dark black region taking up the major two fifths of the medial area. The black area is opaque and reaches forward to the anterior margin but just stops short of completion in the posterior eighth of the segment. The black region is nearly rectangular, slightly rounded anteriorly and widened posteriorly (Figure <xref ref-type="fig" rid="F15">15B</xref>). Bordering the black region laterally and posteriorly are translucent regions colored brown-orange similar to the remainder of the body.</p><p>Meta- and meso-thoracic segments are both strongly lobed, presumably due to the developing wings within. Color is orange-brown overall with small amounts of black on the tips of the posterior pair of wing pads. Legs are light in color with a slight orange tinge overall. Dark regions are present on the medial side of the base of the fore-coxae.</p><p>The ventro-anterior margin of the fore-femur have five (right) or eight (left) large piliform spines basally followed by 27 (right) and 20 (left) shorter piliform spines, which are then each followed by one larger piliform spine and finally one large distal spine that is not piliform. Arolia are large and extend beyond the tips of the pretarsal claws on all legs. Claws are symmetrical and unspecialized.</p><p>Both the venter and dorsum of the abdomen is the same orange-brown color as the remainder of the body, but with a slightly redder tinge. Soft black color borders the abdomen laterally and posteriorly.</p><p>The dorsal abdomen is mostly glabrous. Hairs that are present are most dense laterally and on segments five and six. Ventral abdomen is glabrous as well, with fewer hairs than on the dorsal side and no regions with any dense pubescence. Supra-anal plate is unspecialized and broadly subtrapezoidal or triangular. Subgenital plate is broadly subtrapezoidal with the posterior margin being broader than that of the subgenital plate. The posterior margin of the subgenital plate is not perfectly uniform and conforms around two large styli. Styli are equal in length to the entire subgenital plate. Their width is equal to half of the length of the visible portion of the styli.</p></tp:treatment-sec><tp:treatment-sec sec-type="Genetic information and evolutionary placement"><title>Genetic information and evolutionary placement.</title><p><xref ref-type="bibr" rid="B13">Evangelista et al. (2014)</xref> recovers this sequence as being most closely related to a species reported as “<tp:taxon-name><tp:taxon-name-part taxon-name-part-type="family">Ectobiidae</tp:taxon-name-part></tp:taxon-name> sp. 6” with 75% bootstrap support. This species is identified above as <!--PageBreak--><italic><tp:taxon-name><tp:taxon-name-part taxon-name-part-type="genus">Chorisonuera</tp:taxon-name-part> <tp:taxon-name-part taxon-name-part-type="species">inversa</tp:taxon-name-part></tp:taxon-name></italic> Hebard, 1926. Hebard hypothesized that these are closely related genera (<xref ref-type="bibr" rid="B27">Hebard 1921a</xref>) and we can now say that genetic data supports this hypothesis. We cannot definitively say, however, that they are sister taxa because of incomplete phylogenetic sampling in this tree. Thus, we follow <xref ref-type="bibr" rid="B27">Hebard (1921a)</xref> and not Beccaloni (Beccaloni 2007) and consider this to be in the <tp:taxon-name><tp:taxon-name-part taxon-name-part-type="subfamily">Psuedophylodromiinae</tp:taxon-name-part></tp:taxon-name>.</p></tp:treatment-sec><tp:treatment-sec sec-type="Known geographical distribution of Calhypnorna"><title>Known geographical distribution of Calhypnorna.</title><p>Guyana (new record), Para Brazil, Bolivia and Panama.</p></tp:treatment-sec><tp:treatment-sec sec-type="Collection/ecological information"><title>Collection/ecological information.</title><p>This specimen was found crawling through a benab. The only individual of this species observed in the field was the one collected and described here. Given that our overall collecting effort was significant (&gt;1000 individuals of <tp:taxon-name><tp:taxon-name-part taxon-name-part-type="order">Blattodea</tp:taxon-name-part></tp:taxon-name> <italic>s.s.</italic>) and we only found a single individual of <italic><tp:taxon-name><tp:taxon-name-part taxon-name-part-type="genus">Calhypnorna</tp:taxon-name-part></tp:taxon-name></italic> sp. A, we consider this species to be quite rare.</p><p>Previous work (<xref ref-type="bibr" rid="B64">Shelford 1912</xref>) has cited species of this genus as being beetle mimics. However, we observed no beetle model in the field that this species may have been mimicking. We did notice a similarity in body coloration of a wasp and Hemipteran sympatric with this conspicuously colored <tp:taxon-name><tp:taxon-name-part taxon-name-part-type="order">Blattodea</tp:taxon-name-part></tp:taxon-name> (Figure <xref ref-type="fig" rid="F16">16</xref>).</p></tp:treatment-sec><tp:treatment-sec sec-type="Notes on historical records of this genus"><title>Notes on historical records of this genus.</title><p>The genus <!--PageBreak--><italic><tp:taxon-name><tp:taxon-name-part taxon-name-part-type="genus">Calhypnorna</tp:taxon-name-part></tp:taxon-name></italic> Saussure &amp; Zehntner, 1893 was originally established as a subgenus of <italic><tp:taxon-name><tp:taxon-name-part taxon-name-part-type="genus">Hypnorna</tp:taxon-name-part></tp:taxon-name></italic> Stål, 1860. It was then given generic status by <xref ref-type="bibr" rid="B36">Kirby (1904)</xref>. The genera <italic><tp:taxon-name><tp:taxon-name-part taxon-name-part-type="genus">Calhypnorna</tp:taxon-name-part></tp:taxon-name></italic>, <italic><tp:taxon-name><tp:taxon-name-part taxon-name-part-type="genus">Hypnorna</tp:taxon-name-part></tp:taxon-name></italic>, <italic><tp:taxon-name><tp:taxon-name-part taxon-name-part-type="genus">Hypnornoides</tp:taxon-name-part></tp:taxon-name></italic> Rehn, 1917 and <italic><tp:taxon-name><tp:taxon-name-part taxon-name-part-type="genus">Euhypnorna</tp:taxon-name-part></tp:taxon-name></italic> Hebard, 1921 are thought to be closely related (Hebard 1921). These are known from a number of regions (Para and Rio de Janiero Brazil, Bolivia and Panama) but there are no records from the Guiana Shield. Therefore, a new record of this species from the coastal rainforests of Guyana is geographically disjointed from all other records of these taxa. On this basis alone, we might distinguish this specimen as a new species. However, since our lone specimen is a juvenile, we have limited morphological basis for differentiating this from known taxa. We refrain from establishing this as new species until adult specimens can be found but we still give a synopsis of the biological traits of this specimen. This new record extends the potential range of <italic><tp:taxon-name><tp:taxon-name-part taxon-name-part-type="genus">Calhypnorna</tp:taxon-name-part></tp:taxon-name></italic> Saussure &amp; Zehntner, 1893 and it has now been recorded from Para Brazil (south of Amazon), Bolivia, Panama, and Guyana (new record).</p><fig id="F15" position="float" orientation="portrait"><label>Figure 15.</label><caption><p><italic><tp:taxon-name><tp:taxon-name-part taxon-name-part-type="genus">Calhypnorna</tp:taxon-name-part></tp:taxon-name></italic> sp. <bold>A</bold> Ventral view of head <bold>B</bold> Dorsal view of body <bold>C</bold> Ventral view of body. Scale bar = 1 mm. Illustrations contributed by Megan M. Wilson.</p></caption><graphic xmlns:xlink="http://www.w3.org/1999/xlink" xlink:href="zookeys-475-037-g015.jpg" position="float" orientation="portrait" xlink:type="simple" id="oo_37291.jpg"/></fig></tp:treatment-sec><tp:treatment-sec><!--Section generated to contain objects referenced in tp:taxon-treatment.--><fig id="F16" position="float" orientation="portrait"><label>Figure 16.</label><caption><p>Comparison of overall body coloration of three sympatric species (Left: <tp:taxon-name><tp:taxon-name-part taxon-name-part-type="family">Ichneumonidae</tp:taxon-name-part></tp:taxon-name>, Middle: <italic><tp:taxon-name><tp:taxon-name-part taxon-name-part-type="genus">Calhypnorna</tp:taxon-name-part></tp:taxon-name></italic> sp. “Aguyana”, Right: <tp:taxon-name><tp:taxon-name-part taxon-name-part-type="family">Reduviidae</tp:taxon-name-part></tp:taxon-name>) from northern Guyana. <tp:taxon-name><tp:taxon-name-part taxon-name-part-type="genus">Calhypnorna</tp:taxon-name-part></tp:taxon-name> sp. shares the orange hind section and dark forward section with the other two insects. Additionally, the antennae of the cockroach composed of: a white band shared with the wasp; an orange band shared with the assassin bug; and a black base share among all. Photos are not to scale.</p></caption><graphic xmlns:xlink="http://www.w3.org/1999/xlink" xlink:href="zookeys-475-037-g016.jpg" position="float" orientation="portrait" xlink:type="simple" id="oo_37292.jpg"/></fig></tp:treatment-sec><ref-list><ref id="B50"><mixed-citation xmlns:xlink="http://www.w3.org/1999/xlink" xlink:type="simple"><person-group><name name-style="western"><surname>Rehn</surname><given-names>JA</given-names></name></person-group> (<year>1917</year>) <article-title>On <tp:taxon-name><tp:taxon-name-part taxon-name-part-type="order">Orthoptera</tp:taxon-name-part></tp:taxon-name> from the Vicinity of Rio de Janeiro, Brazil.</article-title><source>Transactions of the American Entomological Society</source><volume>43</volume>: <fpage>335</fpage>–<lpage>363</lpage>.</mixed-citation></ref><ref id="B13"><mixed-citation xmlns:xlink="http://www.w3.org/1999/xlink" xlink:type="simple"><person-group><name name-style="western"><surname>Evangelista</surname><given-names>DA</given-names></name><name name-style="western"><surname>Bourne</surname><given-names>G</given-names></name><name name-style="western"><surname>Ware</surname><given-names>JL</given-names></name></person-group> (<year>2014</year>) <article-title>Species richness estimates of <tp:taxon-name><tp:taxon-name-part taxon-name-part-type="order">Blattodea</tp:taxon-name-part></tp:taxon-name> s.s. (<tp:taxon-name><tp:taxon-name-part taxon-name-part-type="class">Insecta</tp:taxon-name-part></tp:taxon-name>: <tp:taxon-name><tp:taxon-name-part taxon-name-part-type="superorder">Dictyoptera</tp:taxon-name-part></tp:taxon-name>) from northern Guyana vary depending upon methods of species delimitation.</article-title><source>Systematic Entomology</source><volume>39</volume>: <fpage>150</fpage>–<lpage>158</lpage>. doi: <ext-link ext-link-type="doi" xlink:href="10.1111/syen.12043" xlink:type="simple">10.1111/syen.12043</ext-link></mixed-citation></ref><ref id="B27"><mixed-citation xmlns:xlink="http://www.w3.org/1999/xlink" xlink:type="simple"><person-group><name name-style="western"><surname>Hebard</surname><given-names>M</given-names></name></person-group> (<year>1921a</year>) <article-title>A note on Panamanian <tp:taxon-name><tp:taxon-name-part taxon-name-part-type="family">Blattidae</tp:taxon-name-part></tp:taxon-name> with the description of a new genus and two new species.</article-title><source>Entomological News</source><volume>32</volume>: <fpage>161</fpage>–<lpage>169</lpage>.</mixed-citation></ref><ref id="B64"><mixed-citation xmlns:xlink="http://www.w3.org/1999/xlink" xlink:type="simple"><person-group><name name-style="western"><surname>Shelford</surname><given-names>R</given-names></name></person-group> (<year>1912</year>) <article-title>Mimicry amongst the <tp:taxon-name><tp:taxon-name-part taxon-name-part-type="family">Blattidae</tp:taxon-name-part></tp:taxon-name>; with a revision of the genus <italic><tp:taxon-name><tp:taxon-name-part taxon-name-part-type="genus">Prosoplecta</tp:taxon-name-part></tp:taxon-name></italic> Sauss. and the description of a new genus.</article-title><source>Proceedings of the Zoological Society of London</source><volume>82</volume>: <fpage>358</fpage>–<lpage>378</lpage>. doi: <ext-link ext-link-type="doi" xlink:href="10.1111/j.1469-7998.1912.tb07022.x" xlink:type="simple">10.1111/j.1469-7998.1912.tb07022.x</ext-link></mixed-citation></ref><ref id="B36"><mixed-citation xmlns:xlink="http://www.w3.org/1999/xlink" xlink:type="simple"><person-group><name name-style="western"><surname>Kirby</surname><given-names>WF</given-names></name></person-group> (<year>1904</year>) <source>A synonymic catalogue of <tp:taxon-name><tp:taxon-name-part taxon-name-part-type="order">Orthoptera</tp:taxon-name-part></tp:taxon-name>.</source><publisher-name>Order of the Trustees of the British Museum</publisher-name>, <publisher-loc>London</publisher-loc>. doi: <ext-link ext-link-type="doi" xlink:href="10.5962/bhl.title.6745" xlink:type="simple">10.5962/bhl.title.6745</ext-link></mixed-citation></ref></ref-list></tp:taxon-treatment>
